# Supplementary material for: Evaluation of genetic diversity among Russet potato clones and varieties from breeding programs across the United States
Source: PLoS One. 2018 Aug 1;13(8):e0201415. doi: 10.1371/journal.pone.0201415 (PMC6070254; doi:10.1371/journal.pone.0201415)
Supplement: S1 File — (XLSX) [file pone.0201415.s004.xlsx]

## Sheet: Sheet1
				SSR marker names	STI0033				STM1104				STM1016				STM0030				STI0023				STM5114				STG0016				STM5140				STWAX-2				STI0019				STG0004				STI0030
Sample No.	Sample Name	Female Parent	Male Parent	Breeding Program	A1	A2	A3	A4	A5	A6	A7	A8	A9	A10	A11	A12	A13	A14	A15	A16	A17	A18	A19	A20	A21	A22	A23	A24	A25	A26	A27	A28	A29	A30	A31	A32	A33	A34	A35	A36	A37	A38	A39	A40	A41	A42	A43	A44	A45
1	A03158-2TE	A98292-2	A98104-4	Northwest Potato Variety Development Program (NWPVD)	109	128			167	170			243	248	258		138	162			193				288	290	297		123	135			173	176	179	188	222	225			105	119			192	194	196		82
2	A00324-1	A95038-1	GemStar Russet	Northwest Potato Variety Development Program (NWPVD)	109	115	128		167	173			243	246	253		138	156	160	162	193				281	297			123	135	153		176	182	188		222	225			105	119			194				82
3	A00ETB12-2PVY (M/F)	A92303-7	ETB6-21-3	Northwest Potato Variety Development Program (NWPVD)	109	122	128		167				243	258			162				193	196			288	297			132	135	153		179	188			222	225			105	119	124		192	194	196		82
4	A02062-1TE	A97201-4	A97299-1	Northwest Potato Variety Development Program (NWPVD)	115	122			164	167	170		243	248	258		138	156	162		193	196			288	297			135	153			176	179			225	238			105	119	124		194	196			82
5	A02424-83LB	AO96781-4	A97229-1	Northwest Potato Variety Development Program (NWPVD)	115	130			167	170			243	248	258		138	162	166		193	196			288	297			132	135	153		176	188			222	225	238		119	124			194				82
6	A02449-100	AO97011-1	A97299-1	Northwest Potato Variety Development Program (NWPVD)	115	122	128	130	167	170			243	248	258		162				193	196			285	297			135	153			173	176	179		225				115	119			192	194	196		82
7	A03141-6	A98083-9	A93157-6LS	Northwest Potato Variety Development Program (NWPVD)	109	128			170	173			248	253	258	266	138	162			193	196			288	297			123	132	135		176	188			220	225	238		105	119			192	194	196	198	82
8	A03921-2	A96953-13	A93005-10	Northwest Potato Variety Development Program (NWPVD)	115	124	128		170				248	258			162				193	196			288	297			135				173	188			222	225			105	119			192	194	196		82
9	A03988-2	A96783-55	PA99N12-1	Northwest Potato Variety Development Program (NWPVD)	109	122	128		170	173			248	253	258	266	138	156	162		193				288	297			135				176				222	225	238		105	119			194	196			82
10	A05141-50	Rio Grande Russet	A93157-6LS	Northwest Potato Variety Development Program (NWPVD)	115	128			170				241	248	258		162				193	196			288	297			135				176	179	188		222	225			105	119			194	196			82
11	A05233-6LB	Palisade Russet	A00082-6	Northwest Potato Variety Development Program (NWPVD)	109				164	167			241	243			146	160	162		193	196			288	297			135	153			176	179	188		225	238			119	124			192	194	196		82
12	A05379-69VR	A00ETB12-2	Premier Russet	Northwest Potato Variety Development Program (NWPVD)	109	115	122	128	167	170			243	248	258		138				193	196			288	297			120	132	135		176	179	188		222	225			105	119			194	196			82
13	A05380-3	A00ETB12-2	A97214-4	Northwest Potato Variety Development Program (NWPVD)	115	122	128		164	167			241	243	258		162				193	196			281	288	297		120	132	135		179	188			222	225			105	119			194	196			82
14	A06014-14TE	A98104-4	COA00287-1	Northwest Potato Variety Development Program (NWPVD)	109	115	128		164	167	170		241	243	248	258	156	160	162		193	196			288	297			123	129	135	153	176	188			222	225			119	124			194	196			85
15	A06020-8	A99031-1TE	Premier Russet	Northwest Potato Variety Development Program (NWPVD)	109	115	128		164	167	170		241	243	248	258	162				193	196			288	297			123	129	135		179	188			222	225			105	109	115	119	194	196			82
16	A06021-1T (To be released as La Bella Russet)	A99031-1TE	A96013-2	Northwest Potato Variety Development Program (NWPVD)	115	128			167				243	258			138	162	165		193				288				123	132	135		176	188			222	225			105	119			192	194	196		82
17	A06029-4T	A99133-6	A99034-2E	Northwest Potato Variety Development Program (NWPVD)	115	128			164	167	173		241	243	253	258	140	156	162		193				288	297			123	132	135		176	188			225	238			105	119	124		194	196			82
18	A06084-1TE	A98345-1	A97267-1	Northwest Potato Variety Development Program (NWPVD)	109	115			164	167			241	243	258		146	163			193	196			288	297			123	135			173	176	179		222	225			105	119			194				82
19	A06096-2	A99007-12	A98345-1	Northwest Potato Variety Development Program (NWPVD)	109	115	122		164	167			241	243	258		138	156	162		193	196			288				132	135	153		176	179	188		222	225			119	124			192	194	196		82
20	A061006-1CR	PA03NM3-4	Dakota Trailblazer	Northwest Potato Variety Development Program (NWPVD)	109	115	128	130	170				248	258			140	162			193	196			288				132	153			176	179			222	225			105	119			192	196			82
21	A061070-3CSR	PA03NM5-3	Premier Russet	Northwest Potato Variety Development Program (NWPVD)	109	115	128		167	173			246	253	258	266	138	160	162		193	196			288	297			132	135	153		176	179			222	225			105	119			192	194	196		82
22	A06130-3T	Dakota Trailblazer	A99031-1TE	Northwest Potato Variety Development Program (NWPVD)	109	115	128		164	170			241	248			140	160	166		196				288	297			123	153			176	188			222	225			105	119			192	194	196		82
23	A06159-9	Rio Grande Russet	Stampede Russet	Northwest Potato Variety Development Program (NWPVD)	109	115	128		164	167	170	173	241	243	253	258	138	162			193	196			288	297			123	132	135		176	179	188		222	225			119				192	194			82
24	A06176-4	Canela Russet	A99034-2E	Northwest Potato Variety Development Program (NWPVD)	115	128			164	167			241	243			140	162			193	196			288	297			123	132	135		179	188			222	225			105	109	115	119	192	196			82
25	A06403-12	A96783-109LB	PA03NM5-1	Northwest Potato Variety Development Program (NWPVD)	109	115	128		164	170	173		241	248	253		160	162			193	196			288	297			135	153			176	188			222	225	238		105	109	115	119	194	196			85
26	A06408-99LB	A96814-65LB	A0094-1	Northwest Potato Variety Development Program (NWPVD)	115	128			164	170			241	248	258		138	162	166		193	196			288	297			135	153			176	188			222	225	238		105	109	115	119	194	196			85
27	A06862-14VR	PA98V1-2	A98345-1	Northwest Potato Variety Development Program (NWPVD)	109	115	124	128	170				248	258			138	162			193				285	297			123	135			176	188			222	225			105	109	115	119	194	196			82
28	A06866-2PVY adg	PA98V1-2	A00715-8	Northwest Potato Variety Development Program (NWPVD)	109	122			167	173			243	251	258		138				193	196			288	297			123	135			176	188			222	225			119				194	196			82
29	A06914-3CR	A00715-8	A93005-10	Northwest Potato Variety Development Program (NWPVD)	115	128	130		164				241				138	156	162	166	193				288	297			123	135			176	179			222	225			105	109	115	119	194				82
30	A06968-4	PA99N2-1	A00731-2	Northwest Potato Variety Development Program (NWPVD)	109	122	128		167				258				138	146	156	162	193	196			288	297			135	153			176	179			222	225			105	109	115	124	194	196			82
31	A07008-4T	A98082-17TE	A01025-4	Northwest Potato Variety Development Program (NWPVD)	109	115	128		167	170	173		243	248	253	258	162				193	196			297				135				173	179	188		222				119	124			194	196			82
32	A07010-2T	A99006-2TE	A01054-4	Northwest Potato Variety Development Program (NWPVD)	109	115	128		164	170			241	248			138	160	162	166	193	196			288	295			135				176	179	188		222	225	238		109	119			194	196			82
33	A07011-2TE	A99006-2TE	A02086-10	Northwest Potato Variety Development Program (NWPVD)	115	128			164	170	173		241	248	253		138	160	162		193				288	297			132	135			176	188			222	225	238		105	109	115	119	194	196			85
34	A07016-1TE	A99007-2	A02086-10	Northwest Potato Variety Development Program (NWPVD)	109	115	128		164	170	173		241	248	253		140				193	196			288	297			135	153			176	188			225	238			105	115	119		194	196			85
35	A07030-12TE	Blazer Russet	A02086-10	Northwest Potato Variety Development Program (NWPVD)	109	115	130		164	170	173		241	248	253	258	138	162			193	196			288	297			132	135			176	179			222	225			119	124			194	196			82
36	A07048-2	A95409-1	A01602-4	Northwest Potato Variety Development Program (NWPVD)	109	115	132		164	167	170		241	243	248	258	140	160	162		193	196			285	297			132	135	153		176	179	188		222				119	124			192	194	196		82
37	A07061-6	Targhee Russet (A01010-1)	AOA95154-1	Northwest Potato Variety Development Program (NWPVD)	109	115	128		164	170	173		241	248	253		160	162			193				281	288	297		123	135	153		170	176	179	188	222	225			119				194	196			82
38	A07070-2	Targhee Russet (A01010-1)	Premier Russet	Northwest Potato Variety Development Program (NWPVD)	115	128			170				248	258			140	156	162		193	196			288	297			123	135			176	188			222	225			119	124			192	194	196		82
39	A07087-3	A02104-2	A01025-4	Northwest Potato Variety Development Program (NWPVD)	109	115	128		164	170			241	248	258		140	156	160	162	193	196			288	297			123	135			176	188			222	225			109	119			194	196			82
40	A07103-1T	Dakota Trailblazer	A01054-4	Northwest Potato Variety Development Program (NWPVD)	109	115	130		170	173			248	253	258	266	140	162			193	196			288	297			135	153			176	179	188		222	225			105	119			194	196			82
41	A07106-10	AOND95249-1Russ	A01025-4	Northwest Potato Variety Development Program (NWPVD)	109	115	128	130	170	173			248	253	258	266	138	160	162		193	196			288	297			129	132	135		176	179	188		222	225			105	119			194	196			85
42	A07426-8LB	A98023-60LB	A01025-4	Northwest Potato Variety Development Program (NWPVD)	109	115	128		164	167	170		241	243	248	258	140	160	162	166	193				288	297			123	135			188				222	225	232		105	109	115	119	194	196			82
43	A07434-4LB	A99375-41LB	A01602-4	Northwest Potato Variety Development Program (NWPVD)	122	128			167	170			243	248	258		160	162	166		193	196			288	290	297		135	153			176	179			232	238			105	119			194	196			82
44	A07547-4VR	EGAO9702-2	PALB0303-1	Northwest Potato Variety Development Program (NWPVD)	109	115	122	128	164	170			241	248	258		140				193	196			285	290	297		123	135			173	176			222	232	238		105	115	119		192	194	196		82
45	A07692-2VR	A00681-4	A02768-1	Northwest Potato Variety Development Program (NWPVD)	109	115			164	170			241	248	258		140				193	196			288	290			123	135	153		179	188			225	238			119				194	196			82
46	A08002-5T	A96104-2	AO96365-2	Northwest Potato Variety Development Program (NWPVD)	109	115	128		164	170			241	248	258		160	162			175	193	196		288	290	297		123	135	153		173	176			222	225			105	119			194	196			82
47	A08007-1TE	A98374-1	A02189-7	Northwest Potato Variety Development Program (NWPVD)	109	115			167	170			243	248	258		140	160	162		193	196			288	297			123	135			173	188			222	225	238		105	119			194	196			82
48	A08009-2TE	A00727-1	A02060-3TE	Northwest Potato Variety Development Program (NWPVD)	109	115	128		167	170	173		243	248	253		138	160	162		193	196			281	288	297		123	135			176	179			225				105	115	119		194	196			82
49	A08010-2TE	A01754-4	A98196-5	Northwest Potato Variety Development Program (NWPVD)	109	128			164				241	258			140				193	196			288	297			123	135			173	179	188		222	225			119				194	196			82
50	A08014-10TE	Blazer Russet	A98196-5	Northwest Potato Variety Development Program (NWPVD)	109	115	128		170				241	248	258	266	138	156	160	162	193	196			288	297			123	132	135		176	179			222	225			105	119			194				82
51	A08014-6TE	Blazer Russet	A98196-5	Northwest Potato Variety Development Program (NWPVD)	109	115	128		167	170			243	248	258		138	156	160	162	193	196			290	297			123	132	135	153	173	176	179		220	225			105	115	119		194	196			85
52	A08069-3	Highland Russet	A98289-1	Northwest Potato Variety Development Program (NWPVD)	109	115	128		164	167	170	173	241	243	248	253	140	160	162		193	196			288	297			123	135	153		173	176	188		225	238			105	109	115	119	194	196			82
53	A08253-3LB	A97070-51LB	AO96781-4LB	Northwest Potato Variety Development Program (NWPVD)	115	128	130		167	170			243	248	258		138	160	162	166	193	196			288	290	297		123	132	135	153	179				222	225			105	109	115	119	194	196			82
54	A08285-6	A00477-103LB	AOND95249-1Russ	Northwest Potato Variety Development Program (NWPVD)	109	122	128		164	170			241	248	258		140	156	166		193	196			288	297			135	153			176	179			222	225	234	238	105	119			194	196	198		82
55	A08291-102	A01235-33LB	A02093-1	Northwest Potato Variety Development Program (NWPVD)	115	128			164	167			241	258			138	160	162	166	193	196			290	299			123	132	135		170	176	179	188	222	225			109	119	124		194	196			82
56	A08291-99LB	A01235-33LB	A02093-1	Northwest Potato Variety Development Program (NWPVD)	115	128	130		164	167			241	243	258		138	160	162	166	193	196			288	297			123	132	135		179	188			222	225	238		119				192	194			82
57	A08311-2LB	Payette Russet	ND028673B-2Russ	Northwest Potato Variety Development Program (NWPVD)	109	115	130		167				243	258			138	156	162	166	193				288	297			132	135	153		176	179			222	225	238		119				192	194	196		82
58	A08422-3VR	A96953-13	A02618-1	Northwest Potato Variety Development Program (NWPVD)	109	124	128		164	170			241	248	258		138	160	162		193				288	297			135	153			173	179	188		222	225	238		105	119			192	194	196		82
59	A08433-4VR	A01667-3	AOND95249-1Russ	Northwest Potato Variety Development Program (NWPVD)	109	115	128		167				258				160	162	166		193	196			288	297			132	135	153		176				222	225	238		119				192	194	196		82
60	A08440-2VR	A02611-1	Premier Russet	Northwest Potato Variety Development Program (NWPVD)	109	128			167	170			248	258			140	160	162	166	193	196			288	297			123	132	135		188				222	225			105	109	115	119	194	196			82
61	A08640-2PCN	V15-71	Rio Grande Russet	Northwest Potato Variety Development Program (NWPVD)	109	128			167	170			243	248	258		140	166			193				288	297			123	135			176	179			222	225	238		105	115	119	124	192	194	196		88
62	A91814-5	NDA2031-2	Ivory Crisp	Northwest Potato Variety Development Program (NWPVD)	109	128			167				243				140				196				288	297			135	153			176	179			222	225			105	109	115	124	192	194	196		82
63	A95074-6	Agria	Summit Russet	Northwest Potato Variety Development Program (NWPVD)	109	115	128		167	170			241	243	248	251	138	160	162	166	193	196			288	297			123	135	153		173	176			225	238			105	119			192	194	196		85
64	A95409-1	A89146-8	Ranger Russet	Northwest Potato Variety Development Program (NWPVD)	115	122	128		170				241	248	258		138	160	162		193	196			288	297			123	135			173	176			225	238			105	119	124		192	194	196		82
65	A96104-2	A88236-4	A89512-3	Northwest Potato Variety Development Program (NWPVD)	115	122	128	130	164	173			241	253	258	266	138	156	160	162	193	196			288	297			123	135			176				225	238			105	119	124		192	194	196		88
66	A98345-1	Ranger Russet	Premier Russet	Northwest Potato Variety Development Program (NWPVD)	109	115	128		167	173			243	253	258	266	138	142	160	162	193	196			288	297			129	135	153		176	188			222	225			119	124			192	194	196		82
67	AO00057-2	A91048-3	A93116-3BSR	Northwest Potato Variety Development Program (NWPVD)	109	115	122	128	164	170	173		241	248	253	258	146	162	166		174	193			288	297			123	135	153		176				222	225	232	238	105	119			192	194	196		82
68	AO00710-1VR	A92030-5	Liu	Northwest Potato Variety Development Program (NWPVD)	109	115	128		170	173			248	253	258		125	162	166		193	196			288	297			123	135			176	188			222	232	238		105	115	119		194	196	198		82
69	AO01114-4	AO92017-6	A86102-6	Northwest Potato Variety Development Program (NWPVD)	109	115			164	167	170	173	243	248	258		138	156	160	162	193	196			288	297			135	153			176				225	238			105	119			192	194	196		82
70	AO02060-3	A97201-4	Premier Russet	Northwest Potato Variety Development Program (NWPVD)	109	115	128		170	173			248	253	258	266	138				193	196			281	288			123	135			176				232	238			115	119			194	196			85
71	AO02183-2	A97236-3	Premier Russet	Northwest Potato Variety Development Program (NWPVD)	109	115	128		170	173			248	253	258		140				193	196			288				123	135			173	188			222	230	232	238	105	115	119	124	194	196			88
72	AO03123-2	A98082-17	Premier Russet	Northwest Potato Variety Development Program (NWPVD)	109	115			162	167	170	173	248	253	258	266	138	142	160	162	193	196			288				123	135			176	188			222				105	119			194	196			82
73	AO06191-1	A99134-1	AC92009-4RU	Northwest Potato Variety Development Program (NWPVD)	109	115	128		164	167	170		246	258			138	162			193	196			285	288			132	135			173	176	188		225	238			105	119	124		192	194	196		82
74	AO06738-1KF	A96510-4Y	A92030-5	Northwest Potato Variety Development Program (NWPVD)	109	115	128		170	173			248	253	258	266	166				193	196			288	297			123	135	153		176				225	238			105	119			192	194	196		82
75	AO06822-2 PVY(M/F)	AO95518-1	Reiche	Northwest Potato Variety Development Program (NWPVD)	109	122			167	173			243	251	258		138				193	196			288	297			135	153			176	188			225	230	238		105	115	119	124	192	194	196	198	85
76	AO07469-2	A01263-4LB	Stirling	Northwest Potato Variety Development Program (NWPVD)	109	122	128	130	167	173			243	251	253	258	146	166			193	196			288	297			135	153			176	188			225	230	238		105	119	124		194	196	198		82
77	AO96305-3	A91018-6	A89152-4	Northwest Potato Variety Development Program (NWPVD)	109	122	128		162	167			243	258			156	160	162		193	196			288				135				182	188			222	225	232	238	119				194	196	198		82
78	AO96365-3	A91141-1	Ranger Russet	Northwest Potato Variety Development Program (NWPVD)	109	115	128		164	167	170		241	243	248	258	160	162			175	193	196		288	297			123	129	132	135	179	179	188		222	225	232	238	105	109	115	119	194	196			82
79	AO96781-4	GemStar Russet	G6582-3	Northwest Potato Variety Development Program (NWPVD)	109	115	128	130	167	173			243	253	258		140	160	166		193	196			288	297			132	135			176	188			222	225	232		105	115	119		192	194	196		82
80	AOA95155-7	A81473-2	A89163-3LS	Northwest Potato Variety Development Program (NWPVD)	109	130			164	167	170		241	243	248	258	162				175	193	196		299				123	135			176	188			225	238			115	119			192	194	196		82
81	AOR06070-1KF	Premier Russet	Sage Russet	Northwest Potato Variety Development Program (NWPVD)	109	128			170				248	258			138	160	162		193	196			281	288	297		123	132	135		176	188			225	238			119	124			194	196			82
82	AOR07919-4	PA03NM3-4	A00385-2	Northwest Potato Variety Development Program (NWPVD)	109	115	128		164	170			241	248			138	162			193	196			288	297			123	132	135		176	188			222	230	232	238	105	115	119		192	194	196		82
83	AOR08031-3	A01010-1	Clearwater Russet	Northwest Potato Variety Development Program (NWPVD)	109	115	128		164	170	173		241	248	253		140	156	162		175	196			299				132	135	153		176				222	225			105	115	119		192	194	196		82
84	OR0002-7 30-1PVY (F)	AO95506-3	AC87084-3	Northwest Potato Variety Development Program (NWPVD)	109	115	128		167	170			243	248	258		137	162			193	196			288	297			132	135	153		176	188			222	228	232	238	115	124			190	192	196		85
85	OR00030-1 (PVY)	AO95495-7	Russet Norkotah	Northwest Potato Variety Development Program (NWPVD)	115	122	128		173				248	258			140	156	162		193	196			288	297			123	135	153		173	188			222	225	232	238	115				192	196	198	200	82
86	OR00043-5	AO95506-8	Ranger Russet	Northwest Potato Variety Development Program (NWPVD)	109	122	128		164	167	170		243	248			162				193	196			288	297			123	132	153		176	179	188		222	225	232		115	119			194	196			82
87	OR01007-3 PVY	PA98V2-1	Yagana	Northwest Potato Variety Development Program (NWPVD)	109	115	128		167	170			243	248			162				193				288	297			123	135			176	179			222	225	232	238	115	119	124		192	196			103
88	OR01064-1 PVY/PVX	AO95517-4	Shepody / Yagana	Northwest Potato Variety Development Program (NWPVD)	115	128			170				248	258			162				193	196			288	297			123	132	135		176	179	188		222	225			105	119			192	196	198	200	82
89	OR03029-2	AO96250-1	AND9952-7	Northwest Potato Variety Development Program (NWPVD)	109	128			167	170			243	248	258		162				193	196			288				123	132	135		176	179			222	225			119				194	196			82
90	OR03085-5 (F)	PA99N82-4	AO96250-1	Northwest Potato Variety Development Program (NWPVD)	109	115			170				248	258			156	162			193				288	297			123	135	153		176	179	188		222	225	232	238	105	119			194	196			82
91	OR03151-4 PVY (only F)	OR0002-6	AO994110-203	Northwest Potato Variety Development Program (NWPVD)	109	115	128	130	164	167	170		243	248	258		146	162			193	196			288	297			135	153			179	188			222	225	232	238	105	119			194	196			82
92	OR04057-2	PA97B3-2	AO994110-203	Northwest Potato Variety Development Program (NWPVD)	109	115	128		164	170			241	248			162	166			193	196			288	297			132	135			176	179	188		222	225	232	238	119	124			198	200			82
93	OR04114-9LB	Amisk	LRB-8	Northwest Potato Variety Development Program (NWPVD)	109	115	122		162	167			239	243	258		166				193	196			288	290	297		132	135			179	188			222	225	232	238	119				194	196			85
94	OR05039-4	AO95245-2	PA00N29-3	Northwest Potato Variety Development Program (NWPVD)	109	115	128		164	170			241	248	258		140	162			193	196			288	297			123	132	153		179	188			222	225	232		105	119			194	196			82
95	OR05063-5PVY	OR0002-6	Norkotah Selection#3	Northwest Potato Variety Development Program (NWPVD)	115	128	130		170	173			248	253	258		140	156	162		193	196			288				132	135	153		179	188			222	225	232		119				194	196			82
96	OR05070-1	Norkotah Selection#3	Q174-2	Northwest Potato Variety Development Program (NWPVD)	115	128			164	167	170	173	241	243	248	253	138	156	162		196				288	297			129	132	135	153	176	179			222	225	232		119				194	196			82
97	OR05075-1 (PTW)	NY131	AO94007-1	Northwest Potato Variety Development Program (NWPVD)	109	122			167	173			243	253	258		138	166			193	196			288	297			132	135	153		179	188			222	225	232	238	105	119	124		192	194	196		88
98	OR05078-1	NY131	LBR8	Northwest Potato Variety Development Program (NWPVD)	109	122	128		162	164	167		239	241	243		138	160	166		193	196			288	297			132	135	153		176	188			222	228	232	238	105	119			194	196			82
99	OR05081-1	PA99N82-4	NY131	Northwest Potato Variety Development Program (NWPVD)	109	122			167	170			243	248			162	166			193	196			288	297			123	129	135		179				222	225			115				194	196			82
100	OR08014-4	PA99N12-1	A00082-6	Northwest Potato Variety Development Program (NWPVD)	109	128	130		167				243	258			138	160	162	166	193	196			288	297			123	129	132		179	188			222	225			119				192	194	196		82
101	OR09007-116CRKN	PA99N82-4	CO98067-7RU	Northwest Potato Variety Development Program (NWPVD)	109	122	128		167				243	258			138	156	162	166	-9	-9			281	288	297		132	135	153		188				222	228	232	238	105	109	115	119	196	198	200		82
102	OR09126-1	CO98067-7RU	Canela Russet	Northwest Potato Variety Development Program (NWPVD)	109	122	128		167				243	258			138	156	162		174	193			288	297			132	135	153		176	182	188		222	225			105	119			192	194	196		82
103	OR09158-48PVX/PVY	OR00054-1	GemStar Russet	Northwest Potato Variety Development Program (NWPVD)	109	115	122	130	167	173			243	253	258		140	160	162		193	196			288	297			135	153			176	188			225	238			105	119			192				82
104	OR09158-68	OR00054-1	GemStar Russet	Northwest Potato Variety Development Program (NWPVD)	109	115	122		167	173			243	251	258		138	160	162		193	196			288	297			135				176	179	188		222	225	232		105	119			194	196			82
105	ORAYT-9 (PVY(M/F)	A88597-7	A91048-3	Northwest Potato Variety Development Program (NWPVD)	109	115	122		167	173			243	251	258		140	160	162		193	196			288	297			123	135			176	182	188		222	225			105	119			194	196			82
106	NDA081777B-1	ND049589b-1Russ	Dakota Trailblazer	Northwest Potato Variety Development Program (NWPVD)	109	128	130		167	170			248	258			140				193	196			288	297			123	132	135		176	179	188		222	228	232	238	119				194	196			82
107	PALB03016-3	P00LB5-3	GemStar Russet	Northwest Potato Variety Development Program (NWPVD)	109	115	130		164	167	170		241	243	248	258	146	156	162		193	196			288	297			123	135			176	179	188		222	225	232		105	119			192	194	196		82
108	PA00N32-4	PA95B2-66	Summit Russet	Northwest Potato Variety Development Program (NWPVD)	109	128			164	167			241	243	258		160	162			193	196			281	288			135				173	176			225	238			105	115	119		192	194	196		82
109	PA95A11-14	A8259-5	A77715-6	Northwest Potato Variety Development Program (NWPVD)	109	128			164	167	170		241	243	248		138	140	160	162	193	196			288	297			123	132	135		176	179	188		222	225	232		119				194				82
110	PA99N2-1 CRS	AO84275-3	G6582-3	Northwest Potato Variety Development Program (NWPVD)	109	128			167	170			248	258			138	160	162		175	193	196		288	297			123	135	153		176	179			225				105	119			194	196			85
111	POR0016-15VR	?	?	Northwest Potato Variety Development Program (NWPVD)	109	115	128		164	167	170		241	243	248	258	156	162			193	196			288	297			132	135			176	179	188		222	225	232	238	105	119	124		194	196			82
112	POR06V016-2	PA01N55-3	PA00N15-2	Northwest Potato Variety Development Program (NWPVD)	109	115	128		170	173			248	253	258		140	162	166		193	196			288	297			123	135			176	188			222	225	232	238	105	119			194	196			82
113	POR09NCKY3-1 (F)	PA99N82-4	PA04LNC4-3Y	Northwest Potato Variety Development Program (NWPVD)	109	128			167	170			243	248	258		138	162			193				288				135	153			176	188			222	225			105	119	124		194	196			82
114	ETB6-21-3	P2-3	Katahdin	Northwest Potato Variety Development Program (NWPVD)	109	122	130		164	167			241	243	258		138				193	196			288	297			123	132	135		176	179	188		222	225	232	238	105	119	124		194	196			82
115	AF1552-5	VW8303-3	Shepody	University of Maine, Orono, Maine (ME)	115	122	128	130	164	167			241	243	258		140				193				297				135	153			176				222	225	238		105	119	124		194	196			82
116	AF1808-18	AF1367-13	OP	University of Maine, Orono, Maine (ME)	109	122	128		164	167	170	173	241	243	248	258	140	146			172	193	196		288	297			129	132	135	153	179				222	225			105	109	115	119	192	194	196		82
117	AF2199-6	A84118-3	AF295-10	University of Maine, Orono, Maine (ME)	109	115	130		167	173			243	253	258		138	156	162		193	196			288	297			123	135			173	176	188		222	225	232	238	105	119	124		192	194	196		82
118	AF2596-2	SC8805-12	AF1811-6	University of Maine, Orono, Maine (ME)	109	122	130		167				243	258			140				193	196			288	297			132	153			173	188			225	238			119				192	194	196		82
119	AF2850-9	EB8309-3	A8469-8	University of Maine, Orono, Maine (ME)	109	128			164	167	170	173	243	248	258		140	162			193	196			281	288	297		132	135			173	179	188		222	232	238		105	119			194	196			82
120	AF3001-6	Silverton Russet	AF1668-60	University of Maine, Orono, Maine (ME)	115	128			164				241	258			138				193	196			288	297			135				176	188			222	225	234		105	109	115	119	194	196			88
121	AF3008-3	AF1552-5	A7816-14	University of Maine, Orono, Maine (ME)	115	122	128		167	173			243	253	258		140	162			193	196			288	297			123	129	132	135	176	188			222	225			109	119			192	194	196		88
122	AF3016-2	MN15620	ARSW95-6527-1	University of Maine, Orono, Maine (ME)	109	122	128	130	167				243	258			138				172	193	196		288	297			123	132	135		176	188			222	225			105	109	115	119	192	194	196		82
123	AF3317-15	AWN86514-2	Reeves Kingpin	University of Maine, Orono, Maine (ME)	109	122	128		170				248	258			140	166			193	196			288	297			123	132	135	153	173	176			222	225			119				192	194	196		85
124	AF4040-1	LB9704-1	Reeves Kingpin	University of Maine, Orono, Maine (ME)	109	115	122		170	173			248	253	258		140	162			193	196			288				123	132	135	153	176				222				105	109	115	119	194	196			82
125	AF4067-1	599275	98-3158-10	University of Maine, Orono, Maine (ME)	109	115			170				248	258			140	146	156	162	175	193			288				123	135			176	188			222				105	119			194	196			82
126	AF4113-2	Silverton Russet	A75188-3	University of Maine, Orono, Maine (ME)	115	128			167	173			243	253	258		140	162			193	196			288	297			123	135			176				222	225			119				194	196			82
127	AF4124-4	A8469-5	SC9512-4	University of Maine, Orono, Maine (ME)	109	115	122	128	170				248	258			162				193	196			288	297			132	153			176				222	225	232	238	119				192	194	196		82
128	AF4124-7	A8469-5	SC9512-4	University of Maine, Orono, Maine (ME)	115	122	128		170				248	258			138	162			193	196			288	297			123	135			173	176			222	225			105	119	124		192	194	196	198	82
129	AF4172-2	A95523-12	A92158-3	University of Maine, Orono, Maine (ME)	109	128			164	167			241	243	258		162				193	196			288	297			135				176				225	238			105	115	119		192	194	196		85
130	AF4191-2	AO97044-17	A95154-1	University of Maine, Orono, Maine (ME)	109	122	128		164	167			241	243	258		138	162			193				288	297			123	132	135		176	188			222	232	238		119				192	194	196		82
131	AF4198-2	A8469-5	AF1753-16	University of Maine, Orono, Maine (ME)	109	115	122	128	170				241	248	258		140	162			193	196			288	297			123	132	135		176	188			222	225	232	238	105	119			192	194	196		82
132	AF4281-3	A98083-9	A91814-5	University of Maine, Orono, Maine (ME)	109	128			167				243	258			138	156	160	162	196				288	297			123	135			176	188			222	225			105	119			192	194			82
133	AF4283-1	A98084-6	A92030-5	University of Maine, Orono, Maine (ME)	115	128			164	167	173		241	243	258		138	162			193	196			288	290	297		129	135	153		173	188			222	225	232	238	105	119	124		194	196			82
134	AF4296-3	A0508-4	A99081-8	University of Maine, Orono, Maine (ME)	109	115	128		164	170			241	248	258		138	162			193	196			297				132	135			176				222	225	232	238	105	115	119	124	192	194	196	198	85
135	AF4320-17	A99081-8	A97214-4	University of Maine, Orono, Maine (ME)	115	128	130		164	167	170		241	243	248	258	138	162			193	196			281	288	297		123	135	153		188				222	225			119				192	194	196	198	82
136	AF4320-7	A99081-8	A97214-4	University of Maine, Orono, Maine (ME)	109	115	130		164				241	258			138	162			193	196			288	297			132	135			176	188			222	225	232	238	105	119	124		192	194	196		82
137	AF4342-3	A97214-4	A98295-3	University of Maine, Orono, Maine (ME)	115	130			164	167	170		243	248	258		138	162			175	196			288	297			132	135			176	188			222	225	232	238	105	119			192	194	196		82
138	AF4347-1	Ranger Russet	A98295-3	University of Maine, Orono, Maine (ME)	109	115	128		170				241	243	248	258	138	162			193				288	297			132	135			176	179	182	188	222	225	238		105	119			192	194	196		82
139	AF4352-2	Wallowa Rus	A98328-4	University of Maine, Orono, Maine (ME)	109	115	128		164	167			241	243	258		138	162			193				297				132	135			176				222	225	232	238	119				192	194	196		82
140	AF4445-3	Gem Russet	Defender	University of Maine, Orono, Maine (ME)	109	115	130		170	173			248	253	258	266	138	156	162		193	196			288	297			123	132	135		176	188			222	225	230	238	119				192	194	196		82
141	AF4453-7	SA8312-1	AF295-10	University of Maine, Orono, Maine (ME)	109	115	130		170	173			248	253	258		138	156	162		193	196			288	297			132	135	140		176	188			225	230	238		105	119	124		194	196			82
142	AF4532-8	ND4093-4	CO82142-4	University of Maine, Orono, Maine (ME)	109	128			164	167	170		241	243	248	258	140	156	162		193	196			288	297			123	135	153		182	188			225	230	238		115	119	124		194	196			85
143	AF4532-9	ND4093-4	CO82142-4	University of Maine, Orono, Maine (ME)	109	115	128		164	167	170	173	243	248	258		138	156	162		193	196			288	297			132	135	153		182	188			222	225	232	238	105	119			192	194	196		85
144	AF4607-1	Reeves Kingpin	Highland Russet	University of Maine, Orono, Maine (ME)	109	122	128		164	167	170	173	241	243	248	258	140				193	196			288	297			132	135	153		176	188			222	225	238		119	124			192	194	196		82
145	AF4609-1	Reeves Kingpin	AO96164-1	University of Maine, Orono, Maine (ME)	109	128			164	170			241	248	258		140	162			193	196			288	297			123	135			176	188			225	238			105	109	115	119	192	194	196	198	88
146	AF4615-5	A97066-42LB	COA00329-3	University of Maine, Orono, Maine (ME)	109	122	128		164	170			241	248			138	166			193	196			288	297			132	135	153		176	182			225	238			105	119	124		192	194	196		82
147	AF465-2	12-3	245-2	University of Maine, Orono, Maine (ME)	109	128			164	167	170		243	248	258		138	166			193				288	297			129	135	153		176	188			222	225			109	115	119	124	194	196			88
148	AF4677-1	A92030-5	PALB03016-3	University of Maine, Orono, Maine (ME)	109	115	128	130	164	173			241	253	258		146	162			193	196			288				132	135	153		188				222	225	232		119	124			192	194	196		82
149	AF4692-1	A97070-51LB	Gem Russet	University of Maine, Orono, Maine (ME)	122	128	130		167	173			243	253	258		138	156	162		196				288	297			123	132	135		188				222	225	232	238	105	119			194	196			82
150	AF4696-1	IND1072	A00082-6	University of Maine, Orono, Maine (ME)	109	122	130		170				248	258			146	162			193	196			288				123	132	135		173				222	225			105	119	124		192	194	196		82
151	AF4720-17	A8469-5	SC9010-4	University of Maine, Orono, Maine (ME)	109	115	128	130	164	167	170	173	246	248			140	162			193	196			288	297			132	135	153		182	188			222	232			119				192	194	196		82
152	AF4749-5	B5052-7	A8469-5	University of Maine, Orono, Maine (ME)	128	130			170				248	258			140	162			193	196			288	297			132	135			176	188			222	225	232	238	119	124			194	196			82
153	AF4769-1	Gem Russet	Russet Norkotah	University of Maine, Orono, Maine (ME)	109	115			164	170			241	248	258		138	166			193	196			288	297			135	153			176	188			222	225	232	238	105	109	115	119	192	194	196		82
154	AF4788-1	Reeves Kingpin	Russet Norkotah	University of Maine, Orono, Maine (ME)	115	122	128		170				248	258			140	156	162		193	196			288	297			123	132	135		176	188			222	225	230		105	119			192	194	196		82
155	AF4872-2	Reeves Kingpin	Western Russet	University of Maine, Orono, Maine (ME)	109	122	128		164	167	170		243	248	258		138				193	196			297				123	132	135	153	179	188			222	228	232	238	105	119			192	194	196		82
156	AF4880-1	AOND95249-1	AND92475-2	University of Maine, Orono, Maine (ME)	115	128			170				248	258			162				193	196			297				123	132	135	153	188				222	228	232	238	119				194	196	198		82
157	AF4882-3	A85331-7	COA00287-1	University of Maine, Orono, Maine (ME)	109	115			164				241	258			138	156			193				288	297			123	132	135		176				222	225	232		119				192	194			88
158	AF4950-1	W3160-5LB	W1151Rus	University of Maine, Orono, Maine (ME)	109	128			167				243				138	162			193	196			288	297			123	132	135		176	182			222	225	232	238	105	109	115	119	194	196			85
159	AF4950-2	W3160-5LB	W1151Rus	University of Maine, Orono, Maine (ME)	109	115	128		167				243				138	166			193				288	297			123	129	132	135	173	176			222	225	232		105	119			192	194	196		82
160	AF4953-2	W3160-51LB	W1836-3Rus	University of Maine, Orono, Maine (ME)	128	130			167	173			243				140	162			175	193	196		288	297			135	153			176	179			222	225	232	238	109	115	119	124	194	196			82
161	AF4953-6	W3160-51LB	W1836-3	University of Maine, Orono, Maine (ME)	109	128	130		164	167			241	243	258		138	140	162		193	196			288	297			135	153			176	188			225	232			119				194	196	198		88
162	AF4957-5	W2683-2Rus	W1836-3Rus	University of Maine, Orono, Maine (ME)	109	128	130		164	173			241	253	258		140	156			175	193	196		288	297			123	153			176				225	238			105	119	124		192	194	196		82
163	AF4989-1	ND03914AB-7Rus	ND039128B-2Rus	University of Maine, Orono, Maine (ME)	109	115	122	128	167	170			258				138	162			193	196			288	297			132	135	153		176				222	225	232		105	119			192	194	196		82
164	CO00254-9PVY	AO95496-4	NDTX4930-5W	Colorado State University, Fort Collins, Colorado (CO)	109	122	128	130	167	173			243	253	258		138	140	144		193	196			288	297			132	135	153		173	182	188		222	225	232	238	105	119			192	194	196		82
165	CO03187-1RU	Rio Grande Russet	A9304-3	Colorado State University, Fort Collins, Colorado (CO)	109	128			164	170			241	248	258		138	142	160	166	193				288	297			135	153			176				222	225			105	119			194	196			82
166	CO03202-1RU	AC96010-3RU	Canela Russet	Colorado State University, Fort Collins, Colorado (CO)	109	115	128		164	170	173		241	248	253	258	138	160	166		193	196			288	297			123	135	153		176	188			222	225	232		105	115	119		192	194	196	198	85
167	CO03276-4RU	CO95086-8RU	Blazer Russet	Colorado State University, Fort Collins, Colorado (CO)	109	128			167	170	173		258				138	160	162	166	193	196			288	297			123	129	132	135	176	179			222	225	232		119				192	194	196		85
168	CO04220-7RU	CO96109-7RU	Summit Russet	Colorado State University, Fort Collins, Colorado (CO)	115	128			164	170	173		241	248	253	258	138	140	166		193	196			288	297			123	132	135		179	188			222	225	232		119				192	194	196	198	88
169	CO05068-1RU	AWN86514-2	CO98009-3RU	Colorado State University, Fort Collins, Colorado (CO)	128	130			167	173			243	253			138	146	160	166	193	196			288	297			135				173	176	179		222	238			105	119	124		194	196			82
170	CO05175-1RU	Mesa Russet	AC96052-1RU	Colorado State University, Fort Collins, Colorado (CO)	109	115	122	128	164	167			241	243	258		156	162			175	193			281	288	297		123	132	135		176	188			222	225	232	238	119	124			192	194	196		82
171	CO095172-3RU	Russet Nugget	AC88165-3	Colorado State University, Fort Collins, Colorado (CO)	109	115	128		167	170	173		243	248	253	258	156	162			193	196			281	288	297		132	135	153		176	179	188		222	225	238		105	119			192	194	196		88
172	CO95086-8RU	CO87009-4	Silverton Russet	Colorado State University, Fort Collins, Colorado (CO)	122	128			167	173			258				138	160	166		196				288	297			123	132			179	188			222	225	232	238	119				194	196			85
173	CO97087-2RU	CO87009-4	W1005Rus	Colorado State University, Fort Collins, Colorado (CO)	109	128			173				246	253	258	266	138	156	162	166	196				288	297			123	132			176	179	188		225	238			105	109	115	119	198	200			82
174	CO98067-7RU	Silverton Russet	TC1675-1	Colorado State University, Fort Collins, Colorado (CO)	109	115	122	128	167	173			243	253	258	266	138	156	162	166	193	196			288	297			132	135	153		176	179			222	225	238		119				192	194			82
175	CO98368-2RU	Russet Nugget	Bannock Russet	Colorado State University, Fort Collins, Colorado (CO)	109	128			164	170			241	248	258	266	140	162			193	196			288	297			123	135			176	179	188		222	225	238		115	119			192	196	198	200	82
176	Crestone Russet (CO99053-3RU)	AC91014-2	Silverton Russet	Colorado State University, Fort Collins, Colorado (CO)	115	128			167	170	173		243	248	258		160	162	166		193	196			288	297			123	129	132		179	188			222	225	238		105	109	115	119	194	196			82
177	Mercury Russet (CO99100-1RU)	AC93047-1	Silverton Russet	Colorado State University, Fort Collins, Colorado (CO)	109	115	128		167	170			243	248	258		146	160	162	166	193	196			288	297			123	132	135	153	176	179			222	225	232		115	119			192	194	196		82
178	COA05149-2	AC96052-1RU	Mercury Russet	Colorado State University, Fort Collins, Colorado (CO)	109	115	128		170				248	258			138	162	166		193	196			288	297			132	135			176	179			225	238			119	124			192	194	196		82
179	COA06060-7	Western Russet	Sage Ruset	Colorado State University, Fort Collins, Colorado (CO)	128	130			164	167	170		241	243	248	258	140				193	196			288	297			123	135			176	179			222	232			119				198	200			85
180	C00412-5W/Y (PVX)	German Butterball	TX1523-1RU/Y	Colorado State University, Fort Collins, Colorado (CO)	109	115	128	130	167	170			243	248	258		140	162			193	196			288	297			135				188				225	238			105	119	124		192	194	196		82
181	AC00395-2RU	A95523-12	Summit Russet	Colorado State University, Fort Collins, Colorado (CO)	109	128			170				248	258			138	162	166		193	196			288	297			135	153			176				222	225			119	124			192	194	196		85
182	Masquerade (AC99329-7PW/Y-PVX)	Inca Gold	A91846-5R	Colorado State University, Fort Collins, Colorado (CO)	109	128			167				243				162				193				288	297			123	129	135		173	188			222	225			119	124			192	194	196		85
183	Harvest Moon (AC99330-1P/Y-PVX)	Inca Gold	A89655-5DY	Colorado State University, Fort Collins, Colorado (CO)	109	128			167	173			243	253	258		146				193				288	297			123	135			176				222	225	232		105	115	119	124	192	194	196		88
184	Fortress Russet (AC99375-1RU) (LB)	AWN86514-2	A89384-10	Colorado State University, Fort Collins, Colorado (CO)	109	128			167				243	258			140	166			193	196			288	297			123	135			173	176	188		222	225	232	238	115	119			194	196			82
185	MN09075BW-01Rus	Single Hill Bulk	??	University of Minnesota, Minneapolis, Minneapolis (MN)	109	128			167				243	258			138	156	162		193	196			288	297			132	135	153		176	188			222	238			119				194	196			82
186	MN09107BB-01Rus	Single Hill Bulk	??	University of Minnesota, Minneapolis, Minneapolis (MN)	109	115	122	128	164	167	170		241	243	248	251	140	156	162		193	196			288	297			123	135			176	179	188		222	228	232	238	105	115	119		194	196			88
187	MN09135BW-01Rus	Single Hill Bulk	??	University of Minnesota, Minneapolis, Minneapolis (MN)	109	115	128		164				241	258			138	146	162		193	196			288	297			132	135	153		179				222	225	232		105	115	119		192	194	196		82
188	MN09152BW-01Rus	Single Hill Bulk	??	University of Minnesota, Minneapolis, Minneapolis (MN)	115	128			164	167	170		241	243	248	258	138				193	196			288	297			123	132	135		173	179	188		222	225	232		105	109	115	119	192	194	196		82
189	MN10053BW-01Rus	AC96052-1RU	CO98067-7RU	University of Minnesota, Minneapolis, Minneapolis (MN)	115	122	128		164				241	258			140	156			193				288	297			132	135	140		176	179	188		225	230	238		105	119	124		198	200			82
190	MN10054BW-01Rus	AC97306-1RU	Premier Russet	University of Minnesota, Minneapolis, Minneapolis (MN)	109	115	128		167				243	258			138	156	162	166	193				288	297			123	132	153		176	179			222				115	119			194	196			82
191	MN10056WB-10RUS	Summit Russet	Canela Russet	University of Minnesota, Minneapolis, Minneapolis (MN)	109	115	122	128	164	167	170		241	243	248	251	140	156	162		193	196			288				132	135	153		179	182	188		225				105	109	115	119	194	196			82
192	MN11026WB-07Rus	MN18710	Russet Norkotah	University of Minnesota, Minneapolis, Minneapolis (MN)	115	122	128	130	164	167	170	173	243	248	253	258	140	156	162	166	193	196			288	297			123	135			179	188			222	225	232	238	119				192	194	196		88
193	MN11040WB-04Rus	MN02419	Stampede Russet	University of Minnesota, Minneapolis, Minneapolis (MN)	109	122	128		164	167	170	173	243	248	258		138	162	166		193	196			288	297			123	135			179	188			222	232			119				192	194	196		82
194	W6234-4rus	Umatilla Russet	GemStar Russet	University of Wisconsin, Madison, Wisconsin (WI)	109	115	128		164				241	258			138	156			193	196			288	297			123	135			176	179			222	228	232	238	105	109	115	119	194	196			82
195	W8152-1rus	A93004-3	Mesa Russet	University of Wisconsin, Madison, Wisconsin (WI)	122	128			164				241	258			138	140	156	162	175	193			297				123	132	135		176	179	188		222	225	232		105	119			194	196			82
196	W8516-1rus	Silverton Russet	Russet Norkotah	University of Wisconsin, Madison, Wisconsin (WI)	115	128			164	167	170		243	248	258		140	160	166		193	196			288	297			135	153			176	188			222	225	238		105	115	119		192	194	196		85
197	W8650-9 (LB)RB	WTS1269-3	Dakota Pearl	University of Wisconsin, Madison, Wisconsin (WI)	109	115	130		167	173			243	253	258		138	162			178	193	196		288	297			123	132			179	188			222	225			105	109	115	119	192	194	196		82
198	W8743-1rus	AWN86514-2	A91790-13	University of Wisconsin, Madison, Wisconsin (WI)	122	128	130		164	167	170		243	248			138	160	162	166	193	196			288	297			132	135			176	188			222	225	238		119	124			194	196			82
199	W9133-1rus	ND4093-4	CO82142-4RU	University of Wisconsin, Madison, Wisconsin (WI)	109	115	128		170				248	258			156	162			193	196			281	288	297		123	135			176	188			222	225	232		105	119			194	196			82
200	W9433-1rus	CalWhite	A96023-6	University of Wisconsin, Madison, Wisconsin (WI)	109	122	128		164				241	258			140	162			175	193	196		288	297			129	132	135		176				222	225	238		105	119			194	196			85
201	W9492-4rus	Bannock	W1151rus	University of Wisconsin, Madison, Wisconsin (WI)	109	128			164	167			241	243	258		140				175	193	196		288	290	297		129	135			173	176			222	225	232	238	105	109	119		194	196			82
202	W9759-1rus	Blazer Russet	W3666-2rus	University of Wisconsin, Madison, Wisconsin (WI)	115	128	130		164				241	258			162				193	196			288	297			132	135	153		182	188			222	225	232		105	109	115	119	192	194	196		82
203	W9939-8rus	W6360-1rus	W2253-5rus	University of Wisconsin, Madison, Wisconsin (WI)	115	128	130		167				243	258			140				193	196			288	297			132	135	153		176	188			222	225	232	238	105	109	115	119	194	196			85
204	Allagash Russet	BR7093-56	B6024-3	University of Maine, Orono, Maine (ME)	109	122	128		164	167			241	243	258		146	166			193	196			288	297			132	135	153		176	188			222	225			119				194				82
205	Alpine Russet (A9305-10)	A8343-12	A85103-3	Northwest Potato Variety Development Program (NWPVD)	109	115	128		164	170			241	248			156	162			193	196			288	297			123	129	132		176	188			222	232			119				192	194	196		82
206	Blazer russet	A7816	Norking Russet	Northwest Potato Variety Development Program (NWPVD)	109	115	128		164	170			241	248	258		138	162			193	196			288				123	132	135	153	173	176	188		222	225			119				192	194	196		82
207	Belrus	W245-2	Penobscot	USDA/ARS, Beltsville, Maryland (MD)	109	128			164	167	170		241	243	248	258	138	160	162		193				297				123	132	135		176	179	188		222	225	232	238	105	119			194	196			82
208	Canela Russet	A8343-12	A8784-3	Colorado State University, Fort Collins, Colorado (CO)	115	128			164	167	170		241	243	248	258	138	162			175	193	196		288	297			132	135	153		176				222	225	232	238	119				192				82
209	Caribou Russet (AF3362-1)	Reeves Kingpin	Silverton Russet	University of Maine, Orono, Maine (ME)	122	128			164	170			241	248	258		138	162	166		193	196			288	290			123	135			176				225	238			105	119			194	196			82
210	Castle Russet (POR06V12-3)	PA00V6-3	PA01N22-2	Northwest Potato Variety Development Program (NWPVD)	122	124	128		170				248	258			140	162			193	196			288	297			123	135	153		188				238				105	109	115	119	194	196			82
211	Centennial Russet	NOOKSACK	WN12-3	Colorado State University, Fort Collins, Colorado (CO)	109	115	128		167				243	258			162	166			193	196			288	297			123	132	135		176				225	238			105	119			192	194	196		82
212	Century Russet	A6789-7	A6680-5	Colorado State University, Fort Collins, Colorado (CO)	109	128			164	170	173		241	248	253		146				193	196			288	297			123	132	135	153	179	188			222	232	238		105	109	115	119	196	198			85
213	Classic Russet	Blazer	Summit Russet	Northwest Potato Variety Development Program (NWPVD)	115	128			164	167			241	243	258		162				193	196			288				123	135	153		179	188			222	225			105	119			192	194			82
214	Clearwater Russet	Bannock Russet	A89152-4	Northwest Potato Variety Development Program (NWPVD)	109	128			164				241	258			162				175	193	196		288	297			123	129	132	135	176				222				105	109	115	119	192	194	196		88
215	Coastal Russet	Russet Burbank	B8281-5	USDA/ARS, Beltsville, Maryland (MD)	115	128			167	173			246	253			138	140	156		193	196			281	288	297		135	153			176	179	188		238				105	119			192	194	196		82
216	Dakota Russet	Marcy	AH66-4	North Dakota State University, Fargo, North Dakota (ND)	109	128	130		164	167			241	243	258		140	162			193	196			281	288	297		123	132	153		176	179	188		225				105	109	115	119	192	196			82
217	Dakota Trialblazer (AOND95249-1RUSS)	A98163-3LS	A8914-4	North Dakota State University, Fargo, North Dakota (ND)	109	128	130		170				248	258			140				193	196			288	297			135	153			176	179	188		222	225			105	119			192	194	196		82
218	Defender (A90586-11)	Ranger Russet	KSA195-90	Northwest Potato Variety Development Program (NWPVD)	115	122	128		170				248	258			146	156	162		193	196			288	297			123	135			179	182	188		222	225			105	119			192	194	196		82
219	Echo Russet (AO96141-3)	A89222-3	COA90064-6	Northwest Potato Variety Development Program (NWPVD)	109	115	128		164	167			241	243	258		138	166			193	196			288	297			132	135	153		188				222	225	232	238	105	109	115	119	192	194			88
220	Freedom Russet	ND14-1	W1005rus	University of Wisconsin, Madison, Wisconsin (WI)	109	128	130		164	173			241	253	258		140	166			175	193	196		288	297			123	135	153		173	176	179	188	225	238			119				194	196			82
221	Gem Russet	A77182-1	Russet Norkotah	Northwest Potato Variety Development Program (NWPVD)	109	115	122	130	170	173			248	253	258		138	156	162		193	196			288	297			135	153			176	188			222	225	238		105	109	115	119	194	196			85
222	Gem Star (A9014-2)	Gem Russet	A8341-5	Northwest Potato Variety Development Program (NWPVD)	115	122	128	130	164	173			241	253	258		138	156	162		193	196			288	297			135	153			176	188			225	238			105	115	119		192	194	196		85
223	Highland Russet	Ranger Russet	Russet Legend	Northwest Potato Variety Development Program (NWPVD)	109	128			164	167	170		243	248	258		140	162			193	196			281	297			123	135	153		179	188			222	225			105	109	115	119	194	196			85
224	Innovator (pallida)	Shepody	RZ-84-2580	BV de ZPC, Netherlands	109	115	130		164	167	170		243	248	258		140	162			193				288	290	297		123	132	135		176	179	188		225	234	238		119	124			192	194	196		82
225	Keystone Russet	A76147	A7875-5	Colorado State University, Fort Collins, Colorado (CO)	115	122	128		164				241	258			138	162	166		175	196			288	297			132	153			176	188			225				119	124			192	194	196		88
226	Klamath Russet	A79172-6	Russet Norkotah	Northwest Potato Variety Development Program (NWPVD)	109	115	122		164	167	170		241	246	248	258	138	140	156	162	193	196			285	297			123	135	153		176	188			222	225			105	115	119		194	196			82
227	Mesa Russet	AO80432-1	Silverton Russet	Colorado State University, Fort Collins, Colorado (CO)	109	115	122	128	164				241	258			140	162	166		175	193	196		288	297			135	153			176	179	188		222	225			105	109	115	119	192	194	196		82
228	Millennium Russet	Atlantic	FL1154rus	University of Wisconsin, Madison, Wisconsin (WI)	109	128	130		164	173			241	253	258		138	140	146	166	175	193	196		288	297			123	135	153		176	188			222	225	238		119	124			194	196			82
229	Owyhee Russet (AO96160-3)	A89384-10	A89512-3	Northwest Potato Variety Development Program (NWPVD)	109	122	128		164	167			241	243	258		140	162			193	196			288	297			123	129	135	153	176	179	188		222	225	238		105	109	115	119	192	196	198		82
230	Pallisade Russet (A97066-42LB)	AWN86514-2	A86102-6	Northwest Potato Variety Development Program (NWPVD)	109	122	128		164	167	170		241	246	248	258	138	162	166		193	196			288	297			135				173	179	188		222	225			119				194	196			82
231	Payette Russet (A02507-2LB)	EGAO9702-2	GemStar Russet	Northwest Potato Variety Development Program (NWPVD)	109	122	128	130	164	170			241	248	258		140	156	162		193	196			281	288			132	135	153		176	179	182		225	238			105	119			192	194			82
232	Pioneer Russet (A84180-8)	A7816-14	Russet Norkotah	Northwest Potato Variety Development Program (NWPVD)	109	115			170	173			248	253	258	266	140	156	162		193	196			288	297			123	135	153		176	188			222	225			105	109	115	119	194	196			88
233	Premier Russet	A87149-4	A88108-7	Northwest Potato Variety Development Program (NWPVD)	109	115	128		170	173			248	253	258		138	162			193	196			285	297			123	132	135		179	188			222	225	238		119	124			192	194	196		82
234	Ranger Russet	Butte	A6595-3	Northwest Potato Variety Development Program (NWPVD)	109	115	122	128	164	167	170		243	248	258		138		162		193	196			297				123	132	135		179	188			222	225			105	109	115	119	194				82
235	Reeves Kingpin	CS7981-7	CF7608-19	University of Maine, Orono, Maine (ME)	109	122	128		164	167	170		243	248	258		140	162			193	196			288	297			123	135			176	188			222	225			105	119	124		192	194	196		82
236	Rio Grande Russet	Butte	A8469-5	Colorado State University, Fort Collins, Colorado (CO)	115	128			170				248	258			162				193				288	297			123	132	135		179	188			222	225			119				194	196			88
237	Russet Burbank	Early Rose	??	??	109	128			167				243	258			138	156	162		193	196			288	297			135	153			182	188			225	238			105	109	115		194	196			82
238	Russet Norkotah	ND9687-5 Russ	ND9526-Russ	North Dakota State University, Fargo, North Dakota (ND)	109	115	122		170	173			248	253	258		140	156	162		193	196			288	297			123	135			176	188			222	225	238		105	109	115	119	194	196			82
239	Russet Norkotah-S3	ND9687-5 Russ	ND9526-Russ	North Dakota State University, Fargo, North Dakota (ND)	109	115	122		170	173			248	253	258		140	156	162		193	196			288	297			123	135			176	188			222	225	238		105	109	115	119	196	198			82
240	Russet Norkotah-S8	ND9687-5 Russ	ND9526-Russ	North Dakota State University, Fargo, North Dakota (ND)	109	115	122		170	173			248	253	258		140	156	162		193	196			288	297			123	135			176	188			222	225	238		105	109	115	119	194	196			82
241	Russet Nugget	Krantz	AND71609-1	Colorado State University, Fort Collins, Colorado (CO)	109	115	128		170				248	258			140	156	162	166	196				288	297			123	135	153		176	179	188		222	225			105	109	115	119	192	194	196		82
242	Sage Russet	A89384-10	A91194-4	Northwest Potato Variety Development Program (NWPVD)	109	128			164	167	170		241	243	248	258	140	162			193	196			288	297			123	132	135	153	179	188			222	225			105	109	115	119	194	196			82
243	Silverton Russet	A76147	A7875-5	Colorado State University, Fort Collins, Colorado (CO)	115	122	128		164	167			241	243	258		138	162	166		193	196			288	297			135	153			173	176			222	225	238		119	124			192	194	196		88
244	Summit Russet	A77236-6	TND329-1Russ	Northwest Potato Variety Development Program (NWPVD)	109	122	128		164	167	170		243	248	258		138	162			193	196			285				132	135			176	179			222	225	238		105	119			192	194	196		82
245	Targhee Russet (A01010-1)	A92303-7	A96004-8	Northwest Potato Variety Development Program (NWPVD)	109	115	128		170	173			248	253			140	162			193	196			288	297			132	153			173	176			225	238			105	119			194	196			85
246	Teton Russet (AO008-1TE)	Classic Russet	Blazer Russet	Northwest Potato Variety Development Program (NWPVD)	115	128			164	167			241	243	258		162				193	196			288				123	132	135		173	176	179		222	225	238		119				192	194	196	198	82
247	Umatilla Russet	Butte	A77268-4	Northwest Potato Variety Development Program (NWPVD)	109	115	128	130	164	170			241	248	258		138	146	162	166	193	196			299				123	135	153		179	188			222	225			119	124			196	198			82
248	Ute Russet	W12-3	NOOKSACK	Colorado State University, Fort Collins, Colorado (CO)	115	122	128		167	170			258				138	162	166		193				288	297			132	135			176	188			225				105	119			194	196	198		82
249	Wallowa Russet	Ranger Russet	A82758-3	Northwest Potato Variety Development Program (NWPVD)	109	128			167	170			241	243	248	251	138	146	162		193	196			288	297			132	135	153		176	188			222	225			105	109	115		192				82
250	Western Russet	A68113-4	Belrus	Northwest Potato Variety Development Program (NWPVD)	109	128			170				248	258			138	146			193	196			288	297			123	129	135	153	179	188			222	225			105	119			194	196			82
251	Atlantic	Wauseon	Lenape (B5141-6)	USDA/ARS, Beltsville, Maryland (MD)	109	122	130		167	170			243	248	258		140				193	196			281	288	297		132	135	153		176				222	225	232	238	105	115	119		194	196			82
252	Chipeta	WNC612-13	Wischip	Colorado State University, Fort Collins, Colorado (CO)	109	128	130		167				243	258			138	140	166		193	196			288	297			135	153			176	188			225	238			124				192	194	196		82
253	TerraRossa	PA97B35-2	PA97B29-3	Northwest Potato Variety Development Program (NWPVD)	109	122	128		167	173			243	253			138	160	162		193	196			281	288			129	135	153		173	179	188		238				105	124			194	196			82
254	Snowden	LENAPE (B5141-6)	WISCHIP (W629)	University of Wisconsin, Madison, Wisconsin (WI)	109	122	128		167				243	258			138	166			172	193	196		281	288	297		135	153			176				225				105	119			192	194	196		82
255	Yukon Gold	Norgleam	W5279-4	Agriculture Canada, New Brunswick, Canada	128	130			164	167	170		241	243	248	258	140				193	196			288	297			123	135	153		176	179			222	225	232	238	105	109	115		194	196			82
256	Yukon Nugget (POR02PG37-2)	PA99P35-1	Rose Gold	Northwest Potato Variety Development Program (NWPVD)	109	115	122	128	167				243	258			138				193	196			288	290	297		132	135			176				225	238			105	115	119		194	196			82
257	Red La Soda	Triump	Katahdin	Louisiana State University, Baton Rouge, Louisiana (LA)	109	115	128		167	173			243	253	258		138	140			172	193	196		288	297			132	135	153		176	188			225	238			119	124			194	196			82
258	A00ETB12-3	A92303-7	Etb 6-21-3	Northwest Potato Variety Development Program (NWPVD)	109	122	128		167	170			243	248	258		138	160	162		193	196			281	288	297		123	132	135		176	188			222	225	232	238	119	124			194	196			82
259	LBR-8	387348	390357	International Potato Center	109	122	128		162	167			239	243	258		140	160	166		193	196			288	293	297		123	135			176				225	238			119	124			194	196			82
260	P2-4	2-7-4D	Katahdin	Northwest Potato Variety Development Program (NWPVD)	109	122	128	130	167				243	258			138				193	196			297	299			132	135			176	188			225	238			119	124			194				82
261	Pallida CPC	?	?	Common Wealth Potato Collection	109	128	130		167				243	258			146				175	193	196		281	288	297		132	135	153		176	188			225	238			119				194	196			85
262	Q115-6 PTW	L 227	790-82	Cornell University, Itaca, New York	109	122			164	167			241	243	258		140	146			193	196			288	293	297		123	135			176				225	232	238		105	115	119		196	198			82
263	Tacna	720087	386287-1	International Potato Center	109	122			170				248	258			140	160			193	196			290	299			123	132	135	153	179	188			222	225	232		105	115	119	124	194	196			82
264	Shepody	F58050	Bake King	Agriculture Canada, New Brunswick, Canada	115	128	132		164	167			241	243	258		140				193	196			297				123	135	153		176	182	188		222	225			119	124			194	196			82
[truncated: 47 more columns]
