# Supplementary material for: Evaluation of genetic diversity among Russet potato clones and varieties from breeding programs across the United States
Source: PLoS One. 2018 Aug 1;13(8):e0201415. doi: 10.1371/journal.pone.0201415 (PMC6070254; doi:10.1371/journal.pone.0201415)
Supplement: S2 File — Summary of all the clones (pedigree and breeding program information) present in Cluster 1 (Group A, B and C). (XLSX) [file pone.0201415.s005.xlsx]

## Sheet: Sheet1
Cluster 1
Group 1A
Darwin code	Sample Name	Female parent	Male parent	Breeding program
105	ORAYT-9 (PVY(M/F)	A88597-7	A91048-3	Northwest Potato Variety Development Program (NWPVD)
104	OR09158-68	OR00054-1	Gem Star Russet	Northwest Potato Variety Development Program (NWPVD)
103	OR09158-48PVX/PVY	OR00054-1	Gem Star Russet	Northwest Potato Variety Development Program (NWPVD)
197	W8650-9 (LB)RB	WTS1269-3	Dakota Pearl	University of Wisconsin, Madison, Wisconsin (WI)
117	AF2199-6	A84118-3	AF295-10	University of Maine, Orono, Maine (ME)
257	Red La Soda	Triump	Katahdin	Louisiana State University, Baton Rouge, Louisiana (LA)
79	AO96781-4	Gem Star Russet	G6582-3	Northwest Potato Variety Development Program (NWPVD)
126	AF4113-2	Silverton Russet	A75188-3	University of Maine, Orono, Maine (ME)
21	A061070-3CSR	PA03NM5-3	Premier Russet	Northwest Potato Variety Development Program (NWPVD)
121	AF3008-3	AF1552-5	A7816-14	University of Maine, Orono, Maine (ME)
149	AF4692-1	A97070-51LB	Gem Russet	University of Maine, Orono, Maine (ME)
97	OR05075-1 (PTW)	NY131	AO94007-1	Northwest Potato Variety Development Program (NWPVD)
215	Coastal Russet	Russet Burbank	B8281-5	USDA/ARS, Beltsville, Maryland (MD)
261	Pallida CPC	?	?	Common Wealth Potato Collection
260	P2-4	2-7-4D	Katahdin	Northwest Potato Variety Development Program (NWPVD)
114	ETB6-21-3	P2-3	Katahdin	Northwest Potato Variety Development Program (NWPVD)
3	A00ETB12-2PVY (M/F)	A92303-7	ETB6-21-3	Northwest Potato Variety Development Program (NWPVD)
254	Snowden	Lenape (B5141-6)	Wischip (W629)	University of Wisconsin, Madison, Wisconsin (WI)
118	AF2596-2	SC8805-12	AF1811-6	University of Maine, Orono, Maine (ME)
252	Chipeta	WNC612-13	Wischip (W629)	Colorado State University - San Luis Valley Research Center, Center, Colorado (CO)
75	AO06822-2 PVY(M/F)	AO95518-1	Reiche	Northwest Potato Variety Development Program (NWPVD)
28	A06866-2PVY adg	PA98V1-2	A00715-8	Northwest Potato Variety Development Program (NWPVD)
122	AF3016-2	MN15620	ARSW95-6527-1	University of Maine, Orono, Maine (ME)
237	Russet Burbank	Early Rose	??	??
30	A06968-4	PA99N2-1	A00731-2	Northwest Potato Variety Development Program (NWPVD)
185	MN09075BW-01Rus	Single Hill Bulk	??	University of Minnesota, Minneapolis, Minneapolis (MN)
253	TerraRossa	PA97B35-2	PA97B29-3	Northwest Potato Variety Development Program (NWPVD)
256	Yukon Nugget (POR02PG37-2)	PA99P35-1	Rose Gold	Northwest Potato Variety Development Program (NWPVD)
132	AF4281-3	A98083-9	A91814-5	University of Maine, Orono, Maine (ME)
62	A91814-5	NDA2031-2	Ivory Crisp	Northwest Potato Variety Development Program (NWPVD)
203	W9939-8rus	W6360-1rus	W2253-5rus	University of Wisconsin, Madison, Wisconsin (WI)
160	AF4953-2	W3160-51LB	W1836-3Rus	University of Maine, Orono, Maine (ME)
169	CO05068-1RU	AWN86514-2	CO98009-3RU	Colorado State University - San Luis Valley Research Center, Center, Colorado (CO)
76	AO07469-2	A01263-4LB	Stirling	Northwest Potato Variety Development Program (NWPVD)
183	Harvest Moon (AC99330-1P/Y )	Inca Gold	A89655-5DY	Colorado State University - San Luis Valley Research Center, Center, Colorado (CO)
159	AF4950-2	W3160-5LB	W1151Rus	University of Maine, Orono, Maine (ME)
2	A00324-1	A95038-1	Gem Star Russet	Northwest Potato Variety Development Program (NWPVD)
184	Fortress Russet (AC99375-1RU (LB))	AWN86514-2	A89384-10	Colorado State University - San Luis Valley Research Center, Center, Colorado (CO)
89	OR03029-2	AO96250-1	AND9952-7	Northwest Potato Variety Development Program (NWPVD)
182	Masquerade (AC99329-7PW/Y (PVX))	Inca Gold	A91846-5R	Colorado State University - San Luis Valley Research Center, Center, Colorado (CO)
158	AF4950-1	W3160-5LB	W1151Rus	University of Maine, Orono, Maine (ME)
174	CO98067-7RU	Silverton Russet	TC1675-1	Colorado State University - San Luis Valley Research Center, Center, Colorado (CO)
102	OR09126-1	CO98067-7RU	Canela Russet	Northwest Potato Variety Development Program (NWPVD)
101	OR09007-116CRKN	PA99N82-4	CO98067-7RU	Northwest Potato Variety Development Program (NWPVD)
190	MN10054BW-01Rus	AC97306-1RU	Premier Russet	University of Minnesota, Minneapolis, Minneapolis (MN)
57	A08311-2LB	Payette Russet	ND028673B-2Russ	Northwest Potato Variety Development Program (NWPVD)
100	OR08014-4	PA99N12-1	A00082-6	Northwest Potato Variety Development Program (NWPVD)
172	CO95086-8RU	CO87009-4	Silverton Russet	Colorado State University - San Luis Valley Research Center, Center, Colorado (CO)
167	CO03276-4RU	CO95086-8RU	Blazer Russet	Colorado State University - San Luis Valley Research Center, Center, Colorado (CO)
248	Ute Russet	W12-3	Nooksack	Colorado State University - San Luis Valley Research Center, Center, Colorado (CO)
211	Centennial Russet	W12-3	Nooksack	Colorado State University - San Luis Valley Research Center, Center, Colorado (CO)
59	A08433-4VR	A01667-3	AOND95249-1Russ	Northwest Potato Variety Development Program (NWPVD)
18	A06084-1TE	A98345-1	A97267-1	Northwest Potato Variety Development Program (NWPVD)
16	A06021-1T (to be released as La Bella Russet)	A99031-1TE	A96013-2	Northwest Potato Variety Development Program (NWPVD)
77	AO96305-3	A91018-6	A89152-4	Northwest Potato Variety Development Program (NWPVD)
66	A98345-1	Ranger Russet	Premier Russet	Northwest Potato Variety Development Program (NWPVD)
163	AF4989-1	ND03914AB-7Rus	ND039128B-2Rus	University of Maine, Orono, Maine (ME)
130	AF4191-2	AO97044-17	A95154-1	University of Maine, Orono, Maine (ME)
249	Wallowa Russet	Ranger Russet	A82758-3	Northwest Potato Variety Development Program (NWPVD)
216	Dakota Russet	Marcy	AH66-4	North Dakota State University, Fargo, North Dakota (ND)
55	A08291-102	A01235-33LB	A02093-1	Northwest Potato Variety Development Program (NWPVD)
Group 1B
Darwin code	Sample Name	Female parent	Male parent	Breeding program
246	Teton Russet (AO008-1TE)	Classic Russet	Blazer Russet	Northwest Potato Variety Development Program (NWPVD)
189	MN10053BW-01Rus	AC96052-1RU	CO98067-7RU	University of Minnesota, Minneapolis, Minneapolis (MN)
170	CO05175-1RU	Mesa Russet	AC96052-1RU	Colorado State University - San Luis Valley Research Center, Center, Colorado (CO)
243	Silverton Russet	CalWhite	A7875-5	Colorado State University - San Luis Valley Research Center, Center, Colorado (CO)
13	A05380-3	A00ETB12-2	A97214-4	Northwest Potato Variety Development Program (NWPVD)
202	W9759-1rus	Blazer Russet	W3666-2rus	University of Wisconsin, Madison, Wisconsin (WI)
136	AF4320-7	A99081-8	A97214-4	University of Maine, Orono, Maine (ME)
229	Owyhee Russet (AO96160-3)	A89384-10	A89512-3	Northwest Potato Variety Development Program (NWPVD)
139	AF4352-2	Wallowa Russet	A98328-4	University of Maine, Orono, Maine (ME)
213	Classic Russet	Blazer Russet	Summit Russet	Northwest Potato Variety Development Program (NWPVD)
161	AF4953-6	W3160-51LB	W1836-3	University of Maine, Orono, Maine (ME)
133	AF4283-1	A98084-6	A92030-5	University of Maine, Orono, Maine (ME)
56	A08291-99LB	A01235-33LB	A02093-1	Northwest Potato Variety Development Program (NWPVD)
214	Clearwater Russet	Bannock Russet	A89152-4	Northwest Potato Variety Development Program (NWPVD)
195	W8152-1rus	A93004-3	Mesa Russet	University of Wisconsin, Madison, Wisconsin (WI)
227	Mesa Russet	AO80432-1	Silverton Russet	Colorado State University - San Luis Valley Research Center, Center, Colorado (CO)
225	Keystone Russet	A76147	A7875-5	Colorado State University - San Luis Valley Research Center, Center, Colorado (CO)
201	W9492-4rus	Bannock	W1151rus	University of Wisconsin, Madison, Wisconsin (WI)
200	W9433-1rus	CalWhite	A96023-6	University of Wisconsin, Madison, Wisconsin (WI)
129	AF4172-2	A95523-12	A92158-3	University of Maine, Orono, Maine (ME)
108	PA00N32-4	PA95B2-66	Summit Russet	Northwest Potato Variety Development Program (NWPVD)
49	A08010-2TE	A01754-4	A98196-5	Northwest Potato Variety Development Program (NWPVD)
264	Shepody	F58050	Bake King	Agriculture Canada, New Brunswick, Canada
115	AF1552-5	VW8303-3	Shepody	University of Maine, Orono, Maine (ME)
204	Allagash Russet	BR7093-56	B6024-3	University of Maine, Orono, Maine (ME)
219	Echo Russet (AO96141-3)	A89222-3	COA90064-6	Northwest Potato Variety Development Program (NWPVD)
168	CO04220-7RU	CO96109-7RU	Summit Russet	Colorado State University - San Luis Valley Research Center, Center, Colorado (CO)
120	AF3001-6	Silverton Russet	AF1668-60	University of Maine, Orono, Maine (ME)
24	A06176-4	Canela Russet	A99034-2E	Northwest Potato Variety Development Program (NWPVD)
17	A06029-4T	A99133-6	A99034-2E	Northwest Potato Variety Development Program (NWPVD)
222	Gem Star Russet (A9014-2)	Gem Russet	A8341-5	Northwest Potato Variety Development Program (NWPVD)
65	A96104-2	A88236-4	A89512-3	Northwest Potato Variety Development Program (NWPVD)
148	AF4677-1	A92030-5	PALB03016-3	University of Maine, Orono, Maine (ME)
262	Q115-6 PTW	L 227	790-82	Cornell University, Itaca, New York (NY)
187	MN09135BW-01Rus	Single Hill Bulk	??	University of Minnesota, Minneapolis, Minneapolis (MN)
Group 1C
Darwin code	Sample Name	Female parent	Male parent	Breeding program
157	AF4882-3	A85331-7	COA00287-1	University of Maine, Orono, Maine (ME)
19	A06096-2	A99007-12	A98345-1	Northwest Potato Variety Development Program (NWPVD)
234	Ranger Russet	Butte	A6595-3	Northwest Potato Variety Development Program (NWPVD)
78	AO96365-3	A91141-1	Ranger Russet	Northwest Potato Variety Development Program (NWPVD)
23	A06159-9	Rio Grande Russet	Stampede Russet	Northwest Potato Variety Development Program (NWPVD)
