# Supplementary material for: Evaluation of genetic diversity among Russet potato clones and varieties from breeding programs across the United States
Source: PLoS One. 2018 Aug 1;13(8):e0201415. doi: 10.1371/journal.pone.0201415 (PMC6070254; doi:10.1371/journal.pone.0201415)
Supplement: S3 File — Summary of all the clones (pedigree and breeding program information) present in Cluster 2 (Group A, B and C). (XLSX) [file pone.0201415.s006.xlsx]

## Sheet: Sheet1
Cluster 2
Group 2A
Darwin code	Sample Name	Female parent	Male parent	Breeding program
141	AF4453-7	SA8312-1	AF295-10	University of Maine, Orono, Maine (ME)
140	AF4445-3	Gem Russet	Defender	University of Maine, Orono, Maine (ME)
221	Gem Russet	A77182-1	Russet Norkotah	Northwest Potato Variety Development Program (NWPVD)
171	CO095172-3RU	Russet Nugget	AC88165-3	Colorado State University - San Luis Valley Research Center, Center, Colorado (CO)
95	OR05063-5PVY	OR0002-6	Russet Norkotah Selection-3	Northwest Potato Variety Development Program (NWPVD)
241	Russet Nugget	Krantz	AND71609-1	Colorado State University - San Luis Valley Research Center, Center, Colorado (CO)
239	Russet Norkotah-S3	ND9687-5 Russ	ND9526-Russ	North Dakota State University, Fargo, North Dakota (ND)
238	Russet Norkotah	ND9687-5 Russ	ND9526-Russ	North Dakota State University, Fargo, North Dakota (ND)
240	Russet Norkotah-S8	ND9687-5 Russ	ND9526-Russ	North Dakota State University, Fargo, North Dakota (ND)
124	AF4040-1	LB9704-1	Reeves Kingpin	University of Maine, Orono, Maine (ME)
154	AF4788-1	Reeves Kingpin	Russet Norkotah	University of Maine, Orono, Maine (ME)
199	W9133-1rus	ND4093-4	CO82142-4RU	University of Wisconsin, Madison, Wisconsin (WI)
88	OR01064-1 PVY/PVX	AO95517-4	Shepody / Yagana	Northwest Potato Variety Development Program (NWPVD)
8	A03921-2	A96953-13	A93005-10	Northwest Potato Variety Development Program (NWPVD)
156	AF4880-1	AOND95249-1	AND92475-2	University of Maine, Orono, Maine (ME)
218	Defender (A90586-11)	Ranger Russet	KSA195-90	Northwest Potato Variety Development Program (NWPVD)
38	A07070-2	Targhee Russet (A01010-1)	Premier Russet	Northwest Potato Variety Development Program (NWPVD)
85	OR00030-1 (PVY)	AO95495-7	Russet Norkotah	Northwest Potato Variety Development Program (NWPVD)
128	AF4124-7	A8469-5	SC9512-4	University of Maine, Orono, Maine (ME)
127	AF4124-4	A8469-5	SC9512-4	University of Maine, Orono, Maine (ME)
64	A95409-1	A89146-8	Ranger Russet	Northwest Potato Variety Development Program (NWPVD)
236	Rio Grande Russet	Butte	A8469-5	Colorado State University - San Luis Valley Research Center, Center, Colorado (CO)
125	AF4067-1	599275	98-3158-10	University of Maine, Orono, Maine (ME)
60	A08440-2VR	A02611-1	Premier Russet	Northwest Potato Variety Development Program (NWPVD)
235	Reeves Kingpin	CS7981-7	CF7608-19	University of Maine, Orono, Maine (ME)
210	Castle Russet (POR06V12-3)	PA00V6-3	PA01N22-2	Northwest Potato Variety Development Program (NWPVD)
209	Caribou Russet (AF3362-1)	Reeves Kingpin	Silverton Russet	University of Maine, Orono, Maine (ME)
131	AF4198-2	A8469-5	AF1753-16	University of Maine, Orono, Maine (ME)
123	AF3317-15	AWN86514-2	Reeves Kingpin	University of Maine, Orono, Maine (ME)
191	MN10056WB-10RUS	Summit Russet	Canela Russet	University of Minnesota, Minneapolis, Minneapolis (MN)
186	MN09107BB-01Rus	Single Hill Bulk	??	University of Minnesota, Minneapolis, Minneapolis (MN)
142	AF4532-8	ND4093-4	CO82142-4	University of Maine, Orono, Maine (ME)
226	Klamath Russet	A79172-6	Russet Norkotah	Northwest Potato Variety Development Program (NWPVD)
96	OR05070-1	Russet Norkotah Selection-3	Q174-2	Northwest Potato Variety Development Program (NWPVD)
106	NDA081777B-1	ND049589b-1Russ	Dakota Trail Blazer	Northwest Potato Variety Development Program (NWPVD)
54	A08285-6	A00477-103LB	AOND95249-1Russ	Northwest Potato Variety Development Program (NWPVD)
231	Payette Russet (A02507-2LB)	EGAO9702-2	Gem Star Russet	Northwest Potato Variety Development Program (NWPVD)
41	A07106-10	AOND95249-1Russ	A01025-4	Northwest Potato Variety Development Program (NWPVD)
7	A03141-6	A98083-9	A93157-6LS	Northwest Potato Variety Development Program (NWPVD)
9	A03988-2	A96783-55	PA99N12-1	Northwest Potato Variety Development Program (NWPVD)
74	AO06738-1KF	A96510-4Y	A92030-5	Northwest Potato Variety Development Program (NWPVD)
68	AO00710-1VR	A92030-5	Liu	Northwest Potato Variety Development Program (NWPVD)
71	AO02183-2	A97236-3	Premier Russet	Northwest Potato Variety Development Program (NWPVD)
70	AO02060-3	A97201-4	Premier Russet	Northwest Potato Variety Development Program (NWPVD)
232	Pioneer Russet (A84180-8)	A7816-14	Russet Norkotah	Northwest Potato Variety Development Program (NWPVD)
40	A07103-1T	Dakota Trail Blazer	A01054-4	Northwest Potato Variety Development Program (NWPVD)
112	POR06V016-2	PA01N55-3	PA00N15-2	Northwest Potato Variety Development Program (NWPVD)
245	Targhee Russet (A01010-1)	A92303-7	A96004-8	Northwest Potato Variety Development Program (NWPVD)
83	AOR08031-3	A01010-1	Clearwater Russet	Northwest Potato Variety Development Program (NWPVD)
37	A07061-6	Targhee Russet (A01010-1)	AOA95154-1	Northwest Potato Variety Development Program (NWPVD)
52	A08069-3	Highland Russet	A98289-1	Northwest Potato Variety Development Program (NWPVD)
34	A07016-1TE	A99007-2	A02086-10	Northwest Potato Variety Development Program (NWPVD)
212	Century Russet	A6789-7	A6680-5	Northwest Potato Variety Development Program (NWPVD)
86	OR00043-5	AO95506-8	Ranger Russet	Northwest Potato Variety Development Program (NWPVD)
47	A08007-1TE	A98374-1	A02189-7	Northwest Potato Variety Development Program (NWPVD)
87	OR01007-3 PVY	PA98V2-1	Yagana	Northwest Potato Variety Development Program (NWPVD)
48	A08009-2TE	A00727-1	A02060-3TE	Northwest Potato Variety Development Program (NWPVD)
233	Premier Russet	A87149-4	A88108-7	Northwest Potato Variety Development Program (NWPVD)
31	A07008-4T	A98082-17TE	A01025-4	Northwest Potato Variety Development Program (NWPVD)
53	A08253-3LB	A97070-51LB	AO96781-4LB	Northwest Potato Variety Development Program (NWPVD)
5	A02424-83LB	AO96781-4	A97229-1	Northwest Potato Variety Development Program (NWPVD)
110	PA99N2-1 CRS	AO84275-3	G6582-3	Northwest Potato Variety Development Program (NWPVD)
72	AO03123-2	A98082-17	Premier Russet	Northwest Potato Variety Development Program (NWPVD)
Group 2B
Darwin code	Sample Name	Female parent	Male parent	Breeding program
206	Blazer Russet	A7816	Norking Russet	Northwest Potato Variety Development Program (NWPVD)
134	AF4296-3	A0508-4	A99081-8	University of Maine, Orono, Maine (ME)
82	AOR07919-4	PA03NM3-4	A00385-2	Northwest Potato Variety Development Program (NWPVD)
81	AOR06070-1KF	Premier Russet	Sage Russet	Northwest Potato Variety Development Program (NWPVD)
175	CO98368-2RU	Russet Nugget	Bannock Russet	Colorado State University - San Luis Valley Research Center, Center, Colorado (CO)
51	A08014-6TE	Blazer Russet	A98196-5	Northwest Potato Variety Development Program (NWPVD)
50	A08014-10TE	Blazer Russet	A98196-5	Northwest Potato Variety Development Program (NWPVD)
39	A07087-3	A02104-2	A01025-4	Northwest Potato Variety Development Program (NWPVD)
33	A07011-2TE	A99006-2TE	A02086-10	Northwest Potato Variety Development Program (NWPVD)
25	A06403-12	A96783-109LB	PA03NM5-1	Northwest Potato Variety Development Program (NWPVD)
32	A07010-2T	A99006-2TE	A01054-4	Northwest Potato Variety Development Program (NWPVD)
166	CO03202-1RU	AC96010-3RU	Canela Russet	Colorado State University - San Luis Valley Research Center, Center, Colorado (CO)
165	CO03187-1RU	Rio Grande Russet	A9304-3	Colorado State University - San Luis Valley Research Center, Center, Colorado (CO)
205	Alpine Russet (A9305-10)	A8343-12	A85103-3	Northwest Potato Variety Development Program (NWPVD)
29	A06914-3CR	A00715-8	A93005-10	Northwest Potato Variety Development Program (NWPVD)
92	OR04057-2	PA97B3-2	AO994110-203	Northwest Potato Variety Development Program (NWPVD)
181	AC00395-2RU	A95523-12	Summit Russet	Colorado State University - San Luis Valley Research Center, Center, Colorado (CO)
138	AF4347-1	Ranger Russet	A98295-3	University of Maine, Orono, Maine (ME)
90	OR03085-5 (F)	PA99N82-4	AO96250-1	Northwest Potato Variety Development Program (NWPVD)
27	A06862-14VR	PA98V1-2	A98345-1	Northwest Potato Variety Development Program (NWPVD)
207	Belrus	W245-2	Penobscot	USDA/ARS, Beltsville, Maryland (MD)
58	A08422-3VR	A96953-13	A02618-1	Northwest Potato Variety Development Program (NWPVD)
43	A07434-4LB	A99375-41LB	A01602-4	Northwest Potato Variety Development Program (NWPVD)
15	A06020-8	A99031-1TE	Premier Russet	Northwest Potato Variety Development Program (NWPVD)
1	A03158-2TE	A98292-2	A98104-4	Northwest Potato Variety Development Program (NWPVD)
42	A07426-8LB	A98023-60LB	A01025-4	Northwest Potato Variety Development Program (NWPVD)
22	A06130-3T	Dakota Trail Blazer	A99031-1TE	Northwest Potato Variety Development Program (NWPVD)
14	A06014-14TE	A98104-4	COA00287-1	Northwest Potato Variety Development Program (NWPVD)
10	A05141-50	Rio Grande Russet	A93157-6LS	Northwest Potato Variety Development Program (NWPVD)
137	AF4342-3	A97214-4	A98295-3	University of Maine, Orono, Maine (ME)
69	AO01114-4	AO92017-6	A86102-6	Northwest Potato Variety Development Program (NWPVD)
250	Western Russet	A68113-4	Belrus	Northwest Potato Variety Development Program (NWPVD)
155	AF4872-2	Reeves Kingpin	Western Russet	University of Maine, Orono, Maine (ME)
193	MN11040WB-04Rus	MN02419	Stampede Russet	University of Minnesota, Minneapolis, Minneapolis (MN)
143	AF4532-9	ND4093-4	CO82142-4	University of Maine, Orono, Maine (ME)
178	COA05149-2	AC96052-1RU	Mercury Russet	Colorado State University - San Luis Valley Research Center, Center, Colorado (CO)
177	Mercury Russet (CO99100-1RU)	AC93047-1	Silverton Russet	Colorado State University - San Luis Valley Research Center, Center, Colorado (CO)
176	Crestone Russet (CO99053-3RU)	AC91014-2	Silverton Russet	Colorado State University - San Luis Valley Research Center, Center, Colorado (CO)
258	A00ETB12-3	A92303-7	ETB6-21-3	Northwest Potato Variety Development Program (NWPVD)
12	A05379-69VR	A00ETB12-2	Premier Russet	Northwest Potato Variety Development Program (NWPVD)
244	Summit Russet	A77236-6	TND329-1Russ	Northwest Potato Variety Development Program (NWPVD)
113	POR09NCKY3-1 (F)	PA99N82-4	PA04LNC4-3Y	Northwest Potato Variety Development Program (NWPVD)
208	Canela Russet	A8343-12	A8784-3	Colorado State University - San Luis Valley Research Center, Center, Colorado (CO)
188	MN09152BW-01Rus	Single Hill Bulk	??	University of Minnesota, Minneapolis, Minneapolis (MN)
135	AF4320-17	A99081-8	A97214-4	University of Maine, Orono, Maine (ME)
26	A06408-99LB	A96814-65LB	A0094-1	Northwest Potato Variety Development Program (NWPVD)
194	W6234-4rus	Umatilla Russet	Gem Star Russet	University of Wisconsin, Madison, Wisconsin (WI)
4	A02062-1TE	A97201-4	A97299-1	Northwest Potato Variety Development Program (NWPVD)
73	AO06191-1	A99134-1	AC92009-4RU	Northwest Potato Variety Development Program (NWPVD)
228	Millennium Russet	Atlantic	FL1154rus	University of Wisconsin, Madison, Wisconsin (WI)
220	Freedom Russet	ND14-1	W1005rus	University of Wisconsin, Madison, Wisconsin (WI)
162	AF4957-5	W2683-2Rus	W1836-3Rus	University of Maine, Orono, Maine (ME)
173	CO97087-2RU	CO87009-4	W1005Rus	Colorado State University - San Luis Valley Research Center, Center, Colorado (CO)
67	AO00057-2	A91048-3	A93116-3BSR	Northwest Potato Variety Development Program (NWPVD)
35	A07030-12TE	Blazer Russet	A02086-10	Northwest Potato Variety Development Program (NWPVD)
247	Umatilla Russet	Butte	A77268-4	Northwest Potato Variety Development Program (NWPVD)
153	AF4769-1	Gem Russet	Russet Norkotah	University of Maine, Orono, Maine (ME)
230	Pallisade Russet (A97066-42LB)	AWN86514-2	A86102-6	Northwest Potato Variety Development Program (NWPVD)
146	AF4615-5	Pallisade Russet (A97066-42LB)	COA00329-3	University of Maine, Orono, Maine (ME)
Group 2C
Darwin code	Sample Name	Female parent	Male parent	Breeding program
217	Dakota Trialblazer (AOND95249-1RUSS)	A98163-3LS	A8914-4	North Dakota State University, Fargo, North Dakota (ND)
152	AF4749-5	B5052-7	A8469-5	University of Maine, Orono, Maine (ME)
20	A061006-1CR	PA03NM3-4	Dakota Trailblazer	Northwest Potato Variety Development Program (NWPVD)
224	Innovator (pallida)	Shepody	RZ-84-2580	BV de ZPC, Netherlands
150	AF4696-1	IND1072	A00082-6	University of Maine, Orono, Maine (ME)
119	AF2850-9	EB8309-3	A8469-8	University of Maine, Orono, Maine (ME)
151	AF4720-17	A8469-5	SC9010-4	University of Maine, Orono, Maine (ME)
46	A08002-5T	A96104-2	AO96365-2	Northwest Potato Variety Development Program (NWPVD)
36	A07048-2	A95409-1	A01602-4	Northwest Potato Variety Development Program (NWPVD)
94	OR05039-4	AO95245-2	PA00N29-3	Northwest Potato Variety Development Program (NWPVD)
45	A07692-2VR	A00681-4	A02768-1	Northwest Potato Variety Development Program (NWPVD)
44	A07547-4VR	EGAO9702-2	PALB0303-1	Northwest Potato Variety Development Program (NWPVD)
263	Tacna	720087	386287-1	International Potato Center, Lima, Peru
164	CO00254-9PVY	AO95496-4	NDTX4930-5W	Colorado State University - San Luis Valley Research Center, Center, Colorado (CO)
116	AF1808-18	AF1367-13	OP	University of Maine, Orono, Maine (ME)
223	Highland Russet	Ranger Russet	Russet Legend	Northwest Potato Variety Development Program (NWPVD)
144	AF4607-1	Reeves Kingpin	Highland Russet	University of Maine, Orono, Maine (ME)
242	Sage Russet	A89384-10	A91194-4	Northwest Potato Variety Development Program (NWPVD)
145	AF4609-1	Reeves Kingpin	AO96164-1	University of Maine, Orono, Maine (ME)
147	AF465-2	12-3	245-2	University of Maine, Orono, Maine (ME)
61	A08640-2PCN	V15-71	Rio Grande Russet	Northwest Potato Variety Development Program (NWPVD)
