# Supplementary material for: Evaluation of genetic diversity among Russet potato clones and varieties from breeding programs across the United States
Source: PLoS One. 2018 Aug 1;13(8):e0201415. doi: 10.1371/journal.pone.0201415 (PMC6070254; doi:10.1371/journal.pone.0201415)
Supplement: S4 File — Summary of all the clones (pedigree and breeding program information) present in Cluster 3 (Group A and B). (XLSX) [file pone.0201415.s007.xlsx]

## Sheet: Sheet1
Cluster 3
Group 3A
Darwin code	Sample Name	Female parent	Male parent	Breeding program
111	POR0016-15VR	?	?	Northwest Potato Variety Development Program (NWPVD)
107	PALB03016-3	P00LB5-3	Gem Star Russet	Northwest Potato Variety Development Program (NWPVD)
80	AOA95155-7	A81473-2	A89163-3LS	Northwest Potato Variety Development Program (NWPVD)
180	C00412-5W/Y	German Butterball	TX1523-1RU/Y	Colorado State University - San Luis Valley Research Center, Center, Colorado (CO)
84	OR0002-7 30-1PVY (F)	AO95506-3	AC87084-3	Northwest Potato Variety Development Program (NWPVD)
91	OR03151-4 PVY (only F)	OR0002-6	AO994110-203	Northwest Potato Variety Development Program (NWPVD)
251	Atlantic	Wauseon	Lenape (B5141-6)	USDA/ARS, Beltsville, Maryland (MD)
6	A02449-100	AO97011-1	A97299-1	Northwest Potato Variety Development Program (NWPVD)
255	Yukon Gold	Norgleam	W5279-4	Agriculture Canada and University of Guelph, Ontario, Canada
179	COA06060-7	Western Russet	Sage Ruset	Colorado State University - San Luis Valley Research Center, Center, Colorado (CO)
196	W8516-1rus	Silverton Russet	Russet Norkotah	University of Wisconsin, Madison, Wisconsin (WI)
192	MN11026WB-07Rus	MN18710	Russet Norkotah	University of Minnesota, Minneapolis, Minneapolis (MN)
Group 3B
Darwin code	Sample Name	Female parent	Male parent	Breeding program
259	LBR-8	387348	390357	International Potato Center, Lima, Peru
93	OR04114-9LB	Amisk	LBR-8	Northwest Potato Variety Development Program (NWPVD)
98	OR05078-1	NY131	LBR-8	Northwest Potato Variety Development Program (NWPVD)
11	A05233-6LB	Palisade Russet	A00082-6	Northwest Potato Variety Development Program (NWPVD)
99	OR05081-1	PA99N82-4	NY131	Northwest Potato Variety Development Program (NWPVD)
198	W8743-1rus	AWN86514-2	A91790-13	University of Wisconsin, Madison, Wisconsin (WI)
109	PA95A11-14	A8259-5	A77715-6	Northwest Potato Variety Development Program (NWPVD)
63	A95074-6	Agria	Summit Russet	Northwest Potato Variety Development Program (NWPVD)
