# Supplementary material for: Evaluation of genetic diversity among Russet potato clones and varieties from breeding programs across the United States
Source: PLoS One. 2018 Aug 1;13(8):e0201415. doi: 10.1371/journal.pone.0201415 (PMC6070254; doi:10.1371/journal.pone.0201415)
Supplement: S5 File — (XLSX) [file pone.0201415.s008.xlsx]

## Sheet: Cluster1
Structure code	Sample Name	Female Parent	Male Parent	Breeding Program
238	Russet Norkotah	ND9687-5 Russ	ND9526-Russ	North Dakota State University, Fargo, North Dakota (ND)
140	AF4445-3	Gem Russet	Defender	University of Maine, Orono, Maine (ME)
232	Pioneer Russet (A84180-8)	A7816-14	Russet Norkotah	Northwest Potato Variety Development Program (NWPVD)
240	Russet Norkotah-S8	ND9687-5 Russ	ND9526-Russ	North Dakota State University, Fargo, North Dakota (ND)
124	AF4040-1	LB9704-1	Reeves Kingpin	University of Maine, Orono, Maine (ME)
149	AF4692-1	A97070-51LB	Gem Russet	University of Maine, Orono, Maine (ME)
88	OR01064-1 PVY/PVX	AO95517-4	Shepody / Yagana	Northwest Potato Variety Development Program (NWPVD)
112	POR06V016-2	PA01N55-3	PA00N15-2	Northwest Potato Variety Development Program (NWPVD)
104	OR09158-68	OR00054-1	GemStar Russet	Northwest Potato Variety Development Program (NWPVD)
210	Castle Russet (POR06V12-3)	PA00V6-3	PA01N22-2	Northwest Potato Variety Development Program (NWPVD)
218	Defender (A90586-11)	Ranger Russet	KSA195-90	Northwest Potato Variety Development Program (NWPVD)
241	Russet Nugget	Krantz	AND71609-1	Colorado State University, Fort Collins, Colorado (CO)
9	A03988-2	A96783-55	PA99N12-1	Northwest Potato Variety Development Program (NWPVD)
27	A06862-14VR	PA98V1-2	A98345-1	Northwest Potato Variety Development Program (NWPVD)
28	A06866-2PVY adg	PA98V1-2	A00715-8	Northwest Potato Variety Development Program (NWPVD)
41	A07106-10	Dakota Trialblazer	A01025-4	Northwest Potato Variety Development Program (NWPVD)
98	OR05078-1	NY131	LBR8	Northwest Potato Variety Development Program (NWPVD)
60	A08440-2VR	A02611-1	Premier Russet	Northwest Potato Variety Development Program (NWPVD)
90	OR03085-5 (F)	PA99N82-4	AO96250-1	Northwest Potato Variety Development Program (NWPVD)
221	Gem Russet	A77182-1	Russet Norkotah	Northwest Potato Variety Development Program (NWPVD)
40	A07103-1T	Dakota Trailblazer	A01054-4	Northwest Potato Variety Development Program (NWPVD)
66	A98345-1	Ranger Russet	Premier Russet	Northwest Potato Variety Development Program (NWPVD)
127	AF4124-4	A8469-5	SC9512-4	University of Maine, Orono, Maine (ME)
174	CO98067-7RU	Silverton Russet	TC1675-1	Colorado State University, Fort Collins, Colorado (CO)
106	NDA081777B-1	ND049589b-1Russ	Dakota Trailblazer	Northwest Potato Variety Development Program (NWPVD)
233	Premier Russet	A87149-4	A88108-7	Northwest Potato Variety Development Program (NWPVD)
239	Russet Norkotah-S3	ND9687-5 Russ	ND9526-Russ	North Dakota State University, Fargo, North Dakota (ND)
203	W9939-8rus	W6360-1rus	W2253-5rus	University of Wisconsin, Madison, Wisconsin (WI)
57	A08311-2LB	Payette Russet	ND028673B-2Russ	Northwest Potato Variety Development Program (NWPVD)
217	Dakota Trialblazer (AOND95249-1RUSS)	A98163-3LS	A8914-4	North Dakota State University, Fargo, North Dakota (ND)
38	A07070-2	Targhee Russet (A01010-1)	Premier Russet	Northwest Potato Variety Development Program (NWPVD)
156	AF4880-1	Dakota Trialblazer	AND92475-2	University of Maine, Orono, Maine (ME)
236	Rio Grande Russet	Butte	A8469-5	Colorado State University, Fort Collins, Colorado (CO)
150	AF4696-1	IND1072	A00082-6	University of Maine, Orono, Maine (ME)
20	A061006-1CR	PA03NM3-4	Dakota Trailblazer	Northwest Potato Variety Development Program (NWPVD)
102	OR09126-1	CO98067-7RU	Canela Russet	Northwest Potato Variety Development Program (NWPVD)
7	A03141-6	A98083-9	A93157-6LS	Northwest Potato Variety Development Program (NWPVD)
154	AF4788-1	Reeves Kingpin	Russet Norkotah	University of Maine, Orono, Maine (ME)
72	AO03123-2	A98082-17	Premier Russet	Northwest Potato Variety Development Program (NWPVD)
177	Mercury Russet (CO99100-1RU)	AC93047-1	Silverton Russet	Colorado State University, Fort Collins, Colorado (CO)
85	OR00030-1 (PVY)	AO95495-7	Russet Norkotah	Northwest Potato Variety Development Program (NWPVD)
190	MN10054BW-01Rus	AC97306-1RU	Premier Russet	University of Minnesota, Minneapolis, Minneapolis (MN)
199	W9133-1rus	ND4093-4	CO82142-4RU	University of Wisconsin, Madison, Wisconsin (WI)
197	W8650-9 (LB)RB	WTS1269-3	Dakota Pearl	University of Wisconsin, Madison, Wisconsin (WI)
132	AF4281-3	A98083-9	A91814-5	University of Maine, Orono, Maine (ME)
172	CO95086-8RU	CO87009-4	Silverton Russet	Colorado State University, Fort Collins, Colorado (CO)
173	CO97087-2RU	CO87009-4	W1005Rus	Colorado State University, Fort Collins, Colorado (CO)
141	AF4453-7	SA8312-1	AF295-10	University of Maine, Orono, Maine (ME)
105	ORAYT-9 (PVY(M/F)	A88597-7	A91048-3	Northwest Potato Variety Development Program (NWPVD)
163	AF4989-1	ND03914AB-7Rus	ND039128B-2Rus	University of Maine, Orono, Maine (ME)
184	AC99375-1RU (LB)	AWN86514-2	A89384-10	Colorado State University, Fort Collins, Colorado (CO)
136	AF4320-7	A99081-8	A97214-4	University of Maine, Orono, Maine (ME)
95	OR05063-5PVY	OR0002-6	Norkotah Selection#3	Northwest Potato Variety Development Program (NWPVD)
237	Russet Burbank	Early Rose	??	??
68	AO00710-1VR	A92030-5	Liu	Northwest Potato Variety Development Program (NWPVD)
189	MN10053BW-01Rus	AC96052-1RU	CO98067-7RU	University of Minnesota, Minneapolis, Minneapolis (MN)
110	PA99N2-1 CRS	AO84275-3	G6582-3	Northwest Potato Variety Development Program (NWPVD)
74	AO06738-1KF	A96510-4Y	A92030-5	Northwest Potato Variety Development Program (NWPVD)
49	A08010-2TE	A01754-4	A98196-5	Northwest Potato Variety Development Program (NWPVD)
258	A00ETB12-3	A92303-7	Etb 6-21-3	Northwest Potato Variety Development Program (NWPVD)
158	AF4950-1	W3160-5LB	W1151Rus	University of Maine, Orono, Maine (ME)
263	Tacna	720087	386287-1	International Potato Center
50	A08014-10TE	Blazer Russet	A98196-5	Northwest Potato Variety Development Program (NWPVD)
94	OR05039-4	AO95245-2	PA00N29-3	Northwest Potato Variety Development Program (NWPVD)
125	AF4067-1	599275	98-3158-10	University of Maine, Orono, Maine (ME)
89	OR03029-2	AO96250-1	AND9952-7	Northwest Potato Variety Development Program (NWPVD)
71	AO02183-2	A97236-3	Premier Russet	Northwest Potato Variety Development Program (NWPVD)
194	W6234-4rus	Umatilla Russet	GemStar Russet	University of Wisconsin, Madison, Wisconsin (WI)
250	Western Russet	A68113-4	Belrus	Northwest Potato Variety Development Program (NWPVD)
79	AO96781-4	GemStar Russet	G6582-3	Northwest Potato Variety Development Program (NWPVD)
100	OR08014-4	PA99N12-1	A00082-6	Northwest Potato Variety Development Program (NWPVD)
10	A05141-50	Rio Grande Russet	A93157-6LS	Northwest Potato Variety Development Program (NWPVD)
113	POR09NCKY3-1 (F)	PA99N82-4	PA04LNC4-3Y	Northwest Potato Variety Development Program (NWPVD)
152	AF4749-5	B5052-7	A8469-5	University of Maine, Orono, Maine (ME)
185	MN09075BW-01Rus	Single Hill Bulk	??	University of Minnesota, Minneapolis, Minneapolis (MN)
117	AF2199-6	A84118-3	AF295-10	University of Maine, Orono, Maine (ME)
97	OR05075-1 (PTW)	NY131	AO94007-1	Northwest Potato Variety Development Program (NWPVD)
234	Ranger Russet	Butte	A6595-3	Northwest Potato Variety Development Program (NWPVD)
256	Yukon Nugget (POR02PG37-2)	PA99P35-1	Rose Gold	Northwest Potato Variety Development Program (NWPVD)
183	AC99330-1P/Y (PVX)	Inca Gold	A89655-5DY	Colorado State University, Fort Collins, Colorado (CO)
131	AF4198-2	A8469-5	AF1753-16	University of Maine, Orono, Maine (ME)
8	A03921-2	A96953-13	A93005-10	Northwest Potato Variety Development Program (NWPVD)
77	AO96305-3	A91018-6	A89152-4	Northwest Potato Variety Development Program (NWPVD)
175	CO98368-2RU	Russet Nugget	Bannock Russet	Colorado State University, Fort Collins, Colorado (CO)

## Sheet: Cluster2
Structure code	Sample Name	Female Parent	Male Parent	Breeding Program
6	A02449-100	AO97011-1	A97299-1	Northwest Potato Variety Development Program (NWPVD)
261	Pallida CPC	?	?	Common Wealth Potato Collection
252	Chipeta	WNC612-13	Wischip	Colorado State University, Fort Collins, Colorado (CO)
254	Snowden	Lenape (B5141-6)	Wischip	University of Wisconsin, Madison, Wisconsin (WI)
260	P2-4	2-7-4D	Katahdin	Northwest Potato Variety Development Program (NWPVD)
75	AO06822-2 PVY(M/F)	AO95518-1	Reiche	Northwest Potato Variety Development Program (NWPVD)
231	Payette Russet (A02507-2LB)	EGAO9702-2	GemStar Russet	Northwest Potato Variety Development Program (NWPVD)
118	AF2596-2	SC8805-12	AF1811-6	University of Maine, Orono, Maine (ME)
129	AF4172-2	A95523-12	A92158-3	University of Maine, Orono, Maine (ME)
146	AF4615-5	A97066-42LB	COA00329-3	University of Maine, Orono, Maine (ME)
43	A07434-4LB	A99375-41LB	A01602-4	Northwest Potato Variety Development Program (NWPVD)
61	A08640-2PCN	V15-71	Rio Grande Russet	Northwest Potato Variety Development Program (NWPVD)
4	A02062-1TE	A97201-4	A97299-1	Northwest Potato Variety Development Program (NWPVD)
209	Caribou Russet (AF3362-1)	Reeves Kingpin	Silverton Russet	University of Maine, Orono, Maine (ME)
48	A08009-2TE	A00727-1	A02060-3TE	Northwest Potato Variety Development Program (NWPVD)
46	A08002-5T	A96104-2	AO96365-2	Northwest Potato Variety Development Program (NWPVD)
34	A07016-1TE	A99007-2	A02086-10	Northwest Potato Variety Development Program (NWPVD)
69	AO01114-4	AO92017-6	A86102-6	Northwest Potato Variety Development Program (NWPVD)
215	Coastal Russet	Russet Burbank	B8281-5	USDA/ARS, Beltsville, Maryland (MD)
259	LBR-8	387348	390357	International Potato Center
243	Silverton Russet	A76147	A7875-5	Colorado State University, Fort Collins, Colorado (CO)
55	A08291-102	A01235-33LB	A02093-1	Northwest Potato Variety Development Program (NWPVD)
63	A95074-6	Agria	Summit Russet	Northwest Potato Variety Development Program (NWPVD)
58	A08422-3VR	A96953-13	A02618-1	Northwest Potato Variety Development Program (NWPVD)
162	AF4957-5	W2683-2Rus	W1836-3Rus	University of Maine, Orono, Maine (ME)
171	CO095172-3RU	Russet Nugget	AC88165-3	Colorado State University, Fort Collins, Colorado (CO)
51	A08014-6TE	Blazer Russet	A98196-5	Northwest Potato Variety Development Program (NWPVD)
251	Atlantic	Wauseon	Lenape (B5141-6)	USDA/ARS, Beltsville, Maryland (MD)
248	Ute Russet	W12-3	NOOKSACK	Colorado State University, Fort Collins, Colorado (CO)
198	W8743-1rus	AWN86514-2	A91790-13	University of Wisconsin, Madison, Wisconsin (WI)
82	AOR07919-4	PA03NM3-4	A00385-2	Northwest Potato Variety Development Program (NWPVD)
65	A96104-2	A88236-4	A89512-3	Northwest Potato Variety Development Program (NWPVD)
73	AO06191-1	A99134-1	AC92009-4RU	Northwest Potato Variety Development Program (NWPVD)
18	A06084-1TE	A98345-1	A97267-1	Northwest Potato Variety Development Program (NWPVD)
76	AO07469-2	A01263-4LB	Stirling	Northwest Potato Variety Development Program (NWPVD)
134	AF4296-3	A0508-4	A99081-8	University of Maine, Orono, Maine (ME)
11	A05233-6LB	Palisade Russet	A00082-6	Northwest Potato Variety Development Program (NWPVD)
45	A07692-2VR	A00681-4	A02768-1	Northwest Potato Variety Development Program (NWPVD)
115	AF1552-5	VW8303-3	Shepody	University of Maine, Orono, Maine (ME)
257	Red La Soda	Triump	Katahdin	Louisiana State University, Baton Rouge, Louisiana (LA)
180	C00412-5W/Y (PVX)	German Butterball	TX1523-1RU/Y	Colorado State University, Fort Collins, Colorado (CO)
108	PA00N32-4	PA95B2-66	Summit Russet	Northwest Potato Variety Development Program (NWPVD)
123	AF3317-15	AWN86514-2	Reeves Kingpin	University of Maine, Orono, Maine (ME)
220	Freedom Russet	ND14-1	W1005rus	University of Wisconsin, Madison, Wisconsin (WI)
246	Teton Russet (AO008-1TE)	Classic Russet	Blazer Russet	Northwest Potato Variety Development Program (NWPVD)
122	AF3016-2	MN15620	ARSW95-6527-1	University of Maine, Orono, Maine (ME)
200	W9433-1rus	CalWhite	A96023-6	University of Wisconsin, Madison, Wisconsin (WI)
121	AF3008-3	AF1552-5	A7816-14	University of Maine, Orono, Maine (ME)
222	Gem Star (A9014-2)	Gem Russet	A8341-5	Northwest Potato Variety Development Program (NWPVD)
169	CO05068-1RU	AWN86514-2	CO98009-3RU	Colorado State University, Fort Collins, Colorado (CO)
128	AF4124-7	A8469-5	SC9512-4	University of Maine, Orono, Maine (ME)
103	OR09158-48PVX/PVY	OR00054-1	GemStar Russet	Northwest Potato Variety Development Program (NWPVD)
145	AF4609-1	Reeves Kingpin	AO96164-1	University of Maine, Orono, Maine (ME)
62	A91814-5	NDA2031-2	Ivory Crisp	Northwest Potato Variety Development Program (NWPVD)
211	Centennial Russet	NOOKSACK	WN12-3	Colorado State University, Fort Collins, Colorado (CO)
21	A061070-3CSR	PA03NM5-3	Premier Russet	Northwest Potato Variety Development Program (NWPVD)
126	AF4113-2	Silverton Russet	A75188-3	University of Maine, Orono, Maine (ME)
119	AF2850-9	EB8309-3	A8469-8	University of Maine, Orono, Maine (ME)
81	AOR06070-1KF	Premier Russet	Sage Russet	Northwest Potato Variety Development Program (NWPVD)
142	AF4532-8	ND4093-4	CO82142-4	University of Maine, Orono, Maine (ME)
70	AO02060-3	A97201-4	Premier Russet	Northwest Potato Variety Development Program (NWPVD)
47	A08007-1TE	A98374-1	A02189-7	Northwest Potato Variety Development Program (NWPVD)
196	W8516-1rus	Silverton Russet	Russet Norkotah	University of Wisconsin, Madison, Wisconsin (WI)
201	W9492-4rus	Bannock	W1151rus	University of Wisconsin, Madison, Wisconsin (WI)
164	CO00254-9PVY	AO95496-4	NDTX4930-5W	Colorado State University, Fort Collins, Colorado (CO)
1	A03158-2TE	A98292-2	A98104-4	Northwest Potato Variety Development Program (NWPVD)
44	A07547-4VR	EGAO9702-2	PALB0303-1	Northwest Potato Variety Development Program (NWPVD)
245	Targhee Russet (A01010-1)	A92303-7	A96004-8	Northwest Potato Variety Development Program (NWPVD)
178	COA05149-2	AC96052-1RU	Mercury Russet	Colorado State University, Fort Collins, Colorado (CO)
153	AF4769-1	Gem Russet	Russet Norkotah	University of Maine, Orono, Maine (ME)
166	CO03202-1RU	AC96010-3RU	Canela Russet	Colorado State University, Fort Collins, Colorado (CO)
204	Allagash Russet	BR7093-56	B6024-3	University of Maine, Orono, Maine (ME)
17	A06029-4T	A99133-6	A99034-2E	Northwest Potato Variety Development Program (NWPVD)
262	Q115-6 PTW	L 227	790-82	Cornell University, Itaca, New York
3	A00ETB12-2PVY (M/F)	A92303-7	ETB6-21-3	Northwest Potato Variety Development Program (NWPVD)
64	A95409-1	A89146-8	Ranger Russet	Northwest Potato Variety Development Program (NWPVD)

## Sheet: Cluster3
Structure code	Sample Name	Female Parent	Male Parent	Breeding Program
78	AO96365-3	A91141-1	Ranger Russet	Northwest Potato Variety Development Program (NWPVD)
36	A07048-2	A95409-1	A01602-4	Northwest Potato Variety Development Program (NWPVD)
168	CO04220-7RU	CO96109-7RU	Summit Russet	Colorado State University, Fort Collins, Colorado (CO)
205	Alpine Russet (A9305-10)	A8343-12	A85103-3	Northwest Potato Variety Development Program (NWPVD)
208	Canela Russet	A8343-12	A8784-3	Colorado State University, Fort Collins, Colorado (CO)
23	A06159-9	Rio Grande Russet	Stampede Russet	Northwest Potato Variety Development Program (NWPVD)
109	PA95A11-14	A8259-5	A77715-6	Northwest Potato Variety Development Program (NWPVD)
207	Belrus	W245-2	Penobscot	USDA/ARS, Beltsville, Maryland (MD)
255	Yukon Gold	Norgleam	W5279-4	Agriculture Canada, New Brunswick, Canada
139	AF4352-2	Wallowa Rus	A98328-4	University of Maine, Orono, Maine (ME)
188	MN09152BW-01Rus	Single Hill Bulk	??	University of Minnesota, Minneapolis, Minneapolis (MN)
92	OR04057-2	PA97B3-2	AO994110-203	Northwest Potato Variety Development Program (NWPVD)
111	POR0016-15VR	?	?	Northwest Potato Variety Development Program (NWPVD)
230	Pallisade Russet (A97066-42LB)	AWN86514-2	A86102-6	Northwest Potato Variety Development Program (NWPVD)
242	Sage Russet	A89384-10	A91194-4	Northwest Potato Variety Development Program (NWPVD)
19	A06096-2	A99007-12	A98345-1	Northwest Potato Variety Development Program (NWPVD)
170	CO05175-1RU	Mesa Russet	AC96052-1RU	Colorado State University, Fort Collins, Colorado (CO)
67	AO00057-2	A91048-3	A93116-3BSR	Northwest Potato Variety Development Program (NWPVD)
96	OR05070-1	Norkotah Selection#3	Q174-2	Northwest Potato Variety Development Program (NWPVD)
179	COA06060-7	Western Russet	Sage Ruset	Colorado State University, Fort Collins, Colorado (CO)
223	Highland Russet	Ranger Russet	Russet Legend	Northwest Potato Variety Development Program (NWPVD)
107	PALB03016-3	P00LB5-3	GemStar Russet	Northwest Potato Variety Development Program (NWPVD)
137	AF4342-3	A97214-4	A98295-3	University of Maine, Orono, Maine (ME)
192	MN11026WB-07Rus	MN18710	Russet Norkotah	University of Minnesota, Minneapolis, Minneapolis (MN)
155	AF4872-2	Reeves Kingpin	Western Russet	University of Maine, Orono, Maine (ME)
29	A06914-3CR	A00715-8	A93005-10	Northwest Potato Variety Development Program (NWPVD)
56	A08291-99LB	A01235-33LB	A02093-1	Northwest Potato Variety Development Program (NWPVD)
84	OR0002-7 30-1PVY (F)	AO95506-3	AC87084-3	Northwest Potato Variety Development Program (NWPVD)
153	AF4769-1	Gem Russet	Russet Norkotah	University of Maine, Orono, Maine (ME)
25	A06403-12	A96783-109LB	PA03NM5-1	Northwest Potato Variety Development Program (NWPVD)
167	CO03276-4RU	CO95086-8RU	Blazer Russet	Colorado State University, Fort Collins, Colorado (CO)
86	OR00043-5	AO95506-8	Ranger Russet	Northwest Potato Variety Development Program (NWPVD)
219	Echo Russet (AO96141-3)	A89222-3	COA90064-6	Northwest Potato Variety Development Program (NWPVD)
26	A06408-99LB	A96814-65LB	A0094-1	Northwest Potato Variety Development Program (NWPVD)
135	AF4320-17	A99081-8	A97214-4	University of Maine, Orono, Maine (ME)
54	A08285-6	A00477-103LB	AOND95249-1Russ	Northwest Potato Variety Development Program (NWPVD)
12	A05379-69VR	A00ETB12-2	Premier Russet	Northwest Potato Variety Development Program (NWPVD)
143	AF4532-9	ND4093-4	CO82142-4	University of Maine, Orono, Maine (ME)
214	Clearwater Russet	Bannock Russet	A89152-4	Northwest Potato Variety Development Program (NWPVD)
33	A07011-2TE	A99006-2TE	A02086-10	Northwest Potato Variety Development Program (NWPVD)
39	A07087-3	A02104-2	A01025-4	Northwest Potato Variety Development Program (NWPVD)
212	Century Russet	A6789-7	A6680-5	Colorado State University, Fort Collins, Colorado (CO)
227	Mesa Russet	AO80432-1	Silverton Russet	Colorado State University, Fort Collins, Colorado (CO)
151	AF4720-17	A8469-5	SC9010-4	University of Maine, Orono, Maine (ME)
5	A02424-83LB	AO96781-4	A97229-1	Northwest Potato Variety Development Program (NWPVD)
87	OR01007-3 PVY	PA98V2-1	Yagana	Northwest Potato Variety Development Program (NWPVD)
120	AF3001-6	Silverton Russet	AF1668-60	University of Maine, Orono, Maine (ME)
130	AF4191-2	AO97044-17	A95154-1	University of Maine, Orono, Maine (ME)
30	A06968-4	PA99N2-1	A00731-2	Northwest Potato Variety Development Program (NWPVD)
35	A07030-12TE	Blazer Russet	A02086-10	Northwest Potato Variety Development Program (NWPVD)
22	A06130-3T	Dakota Trailblazer	A99031-1TE	Northwest Potato Variety Development Program (NWPVD)
133	AF4283-1	A98084-6	A92030-5	University of Maine, Orono, Maine (ME)
193	MN11040WB-04Rus	MN02419	Stampede Russet	University of Minnesota, Minneapolis, Minneapolis (MN)
226	Klamath Russet	A79172-6	Russet Norkotah	Northwest Potato Variety Development Program (NWPVD)
91	OR03151-4 PVY (only F)	OR0002-6	AO994110-203	Northwest Potato Variety Development Program (NWPVD)
206	Blazer Russet	A7816	Norking Russet	Northwest Potato Variety Development Program (NWPVD)
101	OR09007-116CRKN	PA99N82-4	CO98067-7RU	Northwest Potato Variety Development Program (NWPVD)
15	A06020-8	A99031-1TE	Premier Russet	Northwest Potato Variety Development Program (NWPVD)
244	Summit Russet	A77236-6	TND329-1Russ	Northwest Potato Variety Development Program (NWPVD)
31	A07008-4T	A98082-17TE	A01025-4	Northwest Potato Variety Development Program (NWPVD)
59	A08433-4VR	A01667-3	AOND95249-1Russ	Northwest Potato Variety Development Program (NWPVD)
13	A05380-3	A00ETB12-2	A97214-4	Northwest Potato Variety Development Program (NWPVD)
14	A06014-14TE	A98104-4	COA00287-1	Northwest Potato Variety Development Program (NWPVD)
195	W8152-1rus	A93004-3	Mesa Russet	University of Wisconsin, Madison, Wisconsin (WI)
182	Masquerade (AC99329-7PW/Y (PVX))	Inca Gold	A91846-5R	Colorado State University, Fort Collins, Colorado (CO)
24	A06176-4	Canela Russet	A99034-2E	Northwest Potato Variety Development Program (NWPVD)
42	A07426-8LB	A98023-60LB	A01025-4	Northwest Potato Variety Development Program (NWPVD)
235	Reeves Kingpin	CS7981-7	CF7608-19	University of Maine, Orono, Maine (ME)
229	Owyhee Russet (AO96160-3)	A89384-10	A89512-3	Northwest Potato Variety Development Program (NWPVD)
161	AF4953-6	W3160-51LB	W1836-3	University of Maine, Orono, Maine (ME)
216	Dakota Russet	Marcy	AH66-4	North Dakota State University, Fargo, North Dakota (ND)
247	Umatilla Russet	Butte	A77268-4	Northwest Potato Variety Development Program (NWPVD)
225	Keystone Russet	A76147	A7875-5	Colorado State University, Fort Collins, Colorado (CO)
114	ETB6-21-3	P2-3	Katahdin	Northwest Potato Variety Development Program (NWPVD)
37	A07061-6	Targhee Russet (A01010-1)	AOA95154-1	Northwest Potato Variety Development Program (NWPVD)
159	AF4950-2	W3160-5LB	W1151Rus	University of Maine, Orono, Maine (ME)
176	Crestone Russet (CO99053-3RU)	AC91014-2	Silverton Russet	Colorado State University, Fort Collins, Colorado (CO)
116	AF1808-18	AF1367-13	OP	University of Maine, Orono, Maine (ME)
249	Wallowa Russet	Ranger Russet	A82758-3	Northwest Potato Variety Development Program (NWPVD)
148	AF4677-1	A92030-5	PALB03016-3	University of Maine, Orono, Maine (ME)
186	MN09107BB-01Rus	Single Hill Bulk	??	University of Minnesota, Minneapolis, Minneapolis (MN)
32	A07010-2T	A99006-2TE	A01054-4	Northwest Potato Variety Development Program (NWPVD)
213	Classic Russet	Blazer	Summit Russet	Northwest Potato Variety Development Program (NWPVD)
52	A08069-3	Highland Russet	A98289-1	Northwest Potato Variety Development Program (NWPVD)
191	MN10056WB-10RUS	Summit Russet	Canela Russet	University of Minnesota, Minneapolis, Minneapolis (MN)
147	AF465-2	2018-12-03	245-2	University of Maine, Orono, Maine (ME)
2	A00324-1	A95038-1	GemStar Russet	Northwest Potato Variety Development Program (NWPVD)
202	W9759-1rus	Blazer Russet	W3666-2rus	University of Wisconsin, Madison, Wisconsin (WI)
264	Shepody	F58050	Bake King	Agriculture Canada, New Brunswick, Canada
53	A08253-3LB	A97070-51LB	AO96781-4LB	Northwest Potato Variety Development Program (NWPVD)
80	AOA95155-7	A81473-2	A89163-3LS	Northwest Potato Variety Development Program (NWPVD)
160	AF4953-2	W3160-51LB	W1836-3Rus	University of Maine, Orono, Maine (ME)
16	A06021-1T (To be released as La Bella Russet)	A99031-1TE	A96013-2	Northwest Potato Variety Development Program (NWPVD)
157	AF4882-3	A85331-7	COA00287-1	University of Maine, Orono, Maine (ME)
224	Innovator (pallida)	Shepody	RZ-84-2580	BV de ZPC, Netherlands
144	AF4607-1	Reeves Kingpin	Highland Russet	University of Maine, Orono, Maine (ME)
228	Millennium Russet	Atlantic	FL1154rus	University of Wisconsin, Madison, Wisconsin (WI)
93	OR04114-9LB	Amisk	LRB-8	Northwest Potato Variety Development Program (NWPVD)
83	AOR08031-3	A01010-1	Clearwater Russet	Northwest Potato Variety Development Program (NWPVD)
99	OR05081-1	PA99N82-4	NY131	Northwest Potato Variety Development Program (NWPVD)
165	CO03187-1RU	Rio Grande Russet	A9304-3	Colorado State University, Fort Collins, Colorado (CO)
181	AC00395-2RU	A95523-12	Summit Russet	Colorado State University, Fort Collins, Colorado (CO)
187	MN09135BW-01Rus	Single Hill Bulk	??	University of Minnesota, Minneapolis, Minneapolis (MN)
138	AF4347-1	Ranger Russet	A98295-3	University of Maine, Orono, Maine (ME)
